# Supplementary material for: Understanding Ionic Diffusion Mechanisms in Li2S Coatings for Solid-State Batteries: Development of a Tailored Reactive Force Field for Multiscale Simulations
Source: J Phys Chem C Nanomater Interfaces. 2023 Nov 15;127(47):22880–8. doi: 10.1021/acs.jpcc.3c04991 (PMC10694816; doi:10.1021/acs.jpcc.3c04991)
Supplement: Supplementary file 2 — jp3c04991_si_002.zip [file jp3c04991_si_002.zip]

Archive with 23 entries (22 files):
- SI_input_data/
- SI_input_data/Fr_def_large_fx01_T700.lmp
- SI_input_data/Fr_def_large_fy01_T700.lmp
- SI_input_data/Fr_def_large_fz01_T700.lmp
- SI_input_data/Fr_li2s_222_vtzp_Ah_cif222.data
- SI_input_data/Livac_inf_dilution_333.data
- SI_input_data/Livac_inf_dilution_333.lmp
- SI_input_data/Livac_inf_dil_333_fieldx4_700.lmp
- SI_input_data/Livac_inf_dil_333_fieldy4_700.lmp
- SI_input_data/Livac_inf_dil_333_fieldz4_T700.lmp
- SI_input_data/Livac_p3_fieldx6_700.lmp
- SI_input_data/Livac_p3_fieldy6_700.lmp
- SI_input_data/Livac_p3_fieldz6_T700.lmp
- SI_input_data/vac_Li_p2c.data
- SI_input_data/vac_Li_p2c.lmp
- SI_input_data/vac_Li_p2c_fieldz01_T700.lmp
- SI_input_data/vac_Li_p2c_field_x01_T700.lmp
- SI_input_data/vac_Li_p2c_field_y01_T700.lmp
- SI_input_data/vac_Li_p3c_Li2S.data
- SI_input_data/vac_Li_p3_Li2S.lmp
- SI_input_data/vac_Li_p3_Li2S_T600.lmp
- SI_input_data/vac_Li_p3_Li2S_T700.lmp
- SI_input_data/vac_Li_p3_Li2S_T800.lmp
