# Supplementary material for: Understanding Ionic Diffusion Mechanisms in Li2S Coatings for Solid-State Batteries: Development of a Tailored Reactive Force Field for Multiscale Simulations
Source: J Phys Chem C Nanomater Interfaces. 2023 Nov 15;127(47):22880–8. doi: 10.1021/acs.jpcc.3c04991 (PMC10694816; doi:10.1021/acs.jpcc.3c04991)
Supplement: Supplementary file 2 — jp3c04991_si_002.zip [file jp3c04991_si_002.zip › SI_input_data/Fr_li2s_222_vtzp_Ah_cif222.data]

 # File generated with Atomsk by 39320 on 2023-03-21 19:21:32
 
         768  atoms
           2  atom types
 
      0.000000000000      22.828921800000  xlo xhi
      0.000000000000      22.828921800000  ylo yhi
      0.000000000000      22.828921800000  zlo zhi
 
Masses
 
            1   6.94000000              # Li
            2   32.06000000             # S
 
Atoms # charge
 
         1    1   0.000000        1.426807649082      -1.426807649082      -1.426807649082
         2    1   0.000000        1.426807621989      -1.426807621989       4.280422879444
         3    1   0.000000        1.426807621989       4.280422879444      -1.426807621989
         4    1   0.000000        1.426807543912       4.280422822484       4.280422822484
         5    1   0.000000       -4.280422879444      -1.426807621989      -1.426807621989
         6    1   0.000000       -4.280422822484      -1.426807543912       4.280422822484
         7    1   0.000000       -4.280422822484       4.280422822484      -1.426807543912
         8    1   0.000000       -4.280422803153       4.280422803153       4.280422803153
         9    1   0.000000       -1.426807649082       1.426807649082      -1.426807649082
        10    1   0.000000       -1.426807621989       1.426807621989       4.280422879444
        11    1   0.000000       -1.426807621989      -4.280422879444      -1.426807621989
        12    1   0.000000       -1.426807543912      -4.280422822484       4.280422822484
        13    1   0.000000        4.280422879444       1.426807621989      -1.426807621989
        14    1   0.000000        4.280422822484       1.426807543912       4.280422822484
        15    1   0.000000        4.280422822484      -4.280422822484      -1.426807543912
        16    1   0.000000        4.280422803153      -4.280422803153       4.280422803153
        17    1   0.000000       -1.426807649082      -1.426807649082       1.426807649082
        18    1   0.000000       -1.426807621989      -1.426807621989      -4.280422879444
        19    1   0.000000       -1.426807621989       4.280422879444       1.426807621989
        20    1   0.000000       -1.426807543912       4.280422822484      -4.280422822484
        21    1   0.000000        4.280422879444      -1.426807621989       1.426807621989
        22    1   0.000000        4.280422822484      -1.426807543912      -4.280422822484
        23    1   0.000000        4.280422822484       4.280422822484       1.426807543912
        24    1   0.000000        4.280422803153       4.280422803153      -4.280422803153
        25    1   0.000000        1.426807649082       1.426807649082       1.426807649082
        26    1   0.000000        1.426807621989       1.426807621989      -4.280422879444
        27    1   0.000000        1.426807621989      -4.280422879444       1.426807621989
        28    1   0.000000        1.426807543912      -4.280422822484      -4.280422822484
        29    1   0.000000       -4.280422879444       1.426807621989       1.426807621989
        30    1   0.000000       -4.280422822484       1.426807543912      -4.280422822484
        31    1   0.000000       -4.280422822484      -4.280422822484       1.426807543912
        32    1   0.000000       -4.280422803153      -4.280422803153      -4.280422803153
        33    1   0.000000       -1.426807649082      -1.426807649082      -1.426807649082
        34    1   0.000000       -1.426807621989      -1.426807621989       4.280422879444
        35    1   0.000000       -1.426807543912       4.280422822484       4.280422822484
        36    1   0.000000        4.280422879444      -1.426807621989      -1.426807621989
        37    1   0.000000        4.280422822484      -1.426807543912       4.280422822484
        38    1   0.000000        4.280422822484       4.280422822484      -1.426807543912
        39    1   0.000000        4.280422803153       4.280422803153       4.280422803153
        40    1   0.000000        1.426807649082       1.426807649082      -1.426807649082
        41    1   0.000000        1.426807621989       1.426807621989       4.280422879444
        42    1   0.000000        1.426807621989      -4.280422879444      -1.426807621989
        43    1   0.000000        1.426807543912      -4.280422822484       4.280422822484
        44    1   0.000000       -4.280422879444       1.426807621989      -1.426807621989
        45    1   0.000000       -4.280422822484       1.426807543912       4.280422822484
        46    1   0.000000       -4.280422822484      -4.280422822484      -1.426807543912
        47    1   0.000000       -4.280422803153      -4.280422803153       4.280422803153
        48    1   0.000000        1.426807649082      -1.426807649082       1.426807649082
        49    1   0.000000        1.426807621989      -1.426807621989      -4.280422879444
        50    1   0.000000        1.426807621989       4.280422879444       1.426807621989
        51    1   0.000000        1.426807543912       4.280422822484      -4.280422822484
        52    1   0.000000       -4.280422879444      -1.426807621989       1.426807621989
        53    1   0.000000       -4.280422822484      -1.426807543912      -4.280422822484
        54    1   0.000000       -4.280422822484       4.280422822484       1.426807543912
        55    1   0.000000       -4.280422803153       4.280422803153      -4.280422803153
        56    1   0.000000       -1.426807649082       1.426807649082       1.426807649082
        57    1   0.000000       -1.426807621989       1.426807621989      -4.280422879444
        58    1   0.000000       -1.426807621989      -4.280422879444       1.426807621989
        59    1   0.000000       -1.426807543912      -4.280422822484      -4.280422822484
        60    1   0.000000        4.280422879444       1.426807621989       1.426807621989
        61    1   0.000000        4.280422822484       1.426807543912      -4.280422822484
        62    1   0.000000        4.280422822484      -4.280422822484       1.426807543912
        63    1   0.000000        4.280422803153      -4.280422803153      -4.280422803153
        64    2   0.000000        0.000000000000       0.000000000000       0.000000000000
        65    2   0.000000       -0.000000000000      -0.000000000000      -5.707230450000
        66    2   0.000000       -0.000000000000      -5.707230450000       0.000000000000
        67    2   0.000000       -0.000000000000      -5.707230450000      -5.707230450000
        68    2   0.000000       -5.707230450000       0.000000000000       0.000000000000
        69    2   0.000000       -5.707230450000      -0.000000000000      -5.707230450000
        70    2   0.000000       -5.707230450000      -5.707230450000       0.000000000000
        71    2   0.000000       -5.707230450000      -5.707230450000      -5.707230450000
        72    2   0.000000       -2.853615283371      -2.853615283371       0.000000000000
        73    2   0.000000       -2.853615168091      -2.853615168091      -5.707230450000
        74    2   0.000000       -2.853615283371       2.853615283371       0.000000000000
        75    2   0.000000       -2.853615168091       2.853615168091      -5.707230450000
        76    2   0.000000        2.853615283371      -2.853615283371       0.000000000000
        77    2   0.000000        2.853615168091      -2.853615168091      -5.707230450000
        78    2   0.000000        2.853615283371       2.853615283371       0.000000000000
        79    2   0.000000        2.853615168091       2.853615168091      -5.707230450000
        80    2   0.000000       -2.853615283371      -0.000000000000      -2.853615283371
        81    2   0.000000       -2.853615283371       0.000000000000       2.853615283371
        82    2   0.000000       -2.853615168091      -5.707230450000      -2.853615168091
        83    2   0.000000       -2.853615168091      -5.707230450000       2.853615168091
        84    2   0.000000        2.853615283371      -0.000000000000      -2.853615283371
        85    2   0.000000        2.853615283371       0.000000000000       2.853615283371
        86    2   0.000000        2.853615168091      -5.707230450000      -2.853615168091
        87    2   0.000000        2.853615168091      -5.707230450000       2.853615168091
        88    2   0.000000       -0.000000000000      -2.853615283371      -2.853615283371
        89    2   0.000000        0.000000000000      -2.853615283371       2.853615283371
        90    2   0.000000        0.000000000000       2.853615283371      -2.853615283371
        91    2   0.000000        0.000000000000       2.853615283371       2.853615283371
        92    2   0.000000       -5.707230450000      -2.853615168091      -2.853615168091
        93    2   0.000000       -5.707230450000      -2.853615168091       2.853615168091
        94    2   0.000000       -5.707230450000       2.853615168091      -2.853615168091
        95    2   0.000000       -5.707230450000       2.853615168091       2.853615168091
        96    1   0.000000        2.853615225000       2.853615225000       2.853615225000
        97    1   0.000000       12.841268549082      -1.426807649082      -1.426807649082
        98    1   0.000000       12.841268521989      -1.426807621989       4.280422879444
        99    1   0.000000       12.841268521989       4.280422879444      -1.426807621989
       100    1   0.000000       12.841268443912       4.280422822484       4.280422822484
       101    1   0.000000        7.134038020556      -1.426807621989      -1.426807621989
       102    1   0.000000        7.134038077516      -1.426807543912       4.280422822484
       103    1   0.000000        7.134038077516       4.280422822484      -1.426807543912
       104    1   0.000000        7.134038096847       4.280422803153       4.280422803153
       105    1   0.000000        9.987653250918       1.426807649082      -1.426807649082
       106    1   0.000000        9.987653278011       1.426807621989       4.280422879444
       107    1   0.000000        9.987653278011      -4.280422879444      -1.426807621989
       108    1   0.000000        9.987653356088      -4.280422822484       4.280422822484
       109    1   0.000000       15.694883779444       1.426807621989      -1.426807621989
       110    1   0.000000       15.694883722484       1.426807543912       4.280422822484
       111    1   0.000000       15.694883722484      -4.280422822484      -1.426807543912
       112    1   0.000000       15.694883703153      -4.280422803153       4.280422803153
       113    1   0.000000        9.987653250918      -1.426807649082       1.426807649082
       114    1   0.000000        9.987653278011      -1.426807621989      -4.280422879444
       115    1   0.000000        9.987653278011       4.280422879444       1.426807621989
       116    1   0.000000        9.987653356088       4.280422822484      -4.280422822484
       117    1   0.000000       15.694883779444      -1.426807621989       1.426807621989
       118    1   0.000000       15.694883722484      -1.426807543912      -4.280422822484
       119    1   0.000000       15.694883722484       4.280422822484       1.426807543912
       120    1   0.000000       15.694883703153       4.280422803153      -4.280422803153
       121    1   0.000000       12.841268549082       1.426807649082       1.426807649082
       122    1   0.000000       12.841268521989       1.426807621989      -4.280422879444
       123    1   0.000000       12.841268521989      -4.280422879444       1.426807621989
       124    1   0.000000       12.841268443912      -4.280422822484      -4.280422822484
       125    1   0.000000        7.134038020556       1.426807621989       1.426807621989
       126    1   0.000000        7.134038077516       1.426807543912      -4.280422822484
       127    1   0.000000        7.134038077516      -4.280422822484       1.426807543912
       128    1   0.000000        7.134038096847      -4.280422803153      -4.280422803153
       129    1   0.000000        9.987653250918      -1.426807649082      -1.426807649082
       130    1   0.000000        9.987653278011      -1.426807621989       4.280422879444
       131    1   0.000000        9.987653356088       4.280422822484       4.280422822484
       132    1   0.000000       15.694883779444      -1.426807621989      -1.426807621989
       133    1   0.000000       15.694883722484      -1.426807543912       4.280422822484
       134    1   0.000000       15.694883722484       4.280422822484      -1.426807543912
       135    1   0.000000       15.694883703153       4.280422803153       4.280422803153
       136    1   0.000000       12.841268549082       1.426807649082      -1.426807649082
       137    1   0.000000       12.841268521989       1.426807621989       4.280422879444
       138    1   0.000000       12.841268521989      -4.280422879444      -1.426807621989
       139    1   0.000000       12.841268443912      -4.280422822484       4.280422822484
       140    1   0.000000        7.134038020556       1.426807621989      -1.426807621989
       141    1   0.000000        7.134038077516       1.426807543912       4.280422822484
       142    1   0.000000        7.134038077516      -4.280422822484      -1.426807543912
       143    1   0.000000        7.134038096847      -4.280422803153       4.280422803153
       144    1   0.000000       12.841268549082      -1.426807649082       1.426807649082
       145    1   0.000000       12.841268521989      -1.426807621989      -4.280422879444
       146    1   0.000000       12.841268521989       4.280422879444       1.426807621989
       147    1   0.000000       12.841268443912       4.280422822484      -4.280422822484
       148    1   0.000000        7.134038020556      -1.426807621989       1.426807621989
       149    1   0.000000        7.134038077516      -1.426807543912      -4.280422822484
       150    1   0.000000        7.134038077516       4.280422822484       1.426807543912
       151    1   0.000000        7.134038096847       4.280422803153      -4.280422803153
       152    1   0.000000        9.987653250918       1.426807649082       1.426807649082
       153    1   0.000000        9.987653278011       1.426807621989      -4.280422879444
       154    1   0.000000        9.987653278011      -4.280422879444       1.426807621989
       155    1   0.000000        9.987653356088      -4.280422822484      -4.280422822484
       156    1   0.000000       15.694883779444       1.426807621989       1.426807621989
       157    1   0.000000       15.694883722484       1.426807543912      -4.280422822484
       158    1   0.000000       15.694883722484      -4.280422822484       1.426807543912
       159    1   0.000000       15.694883703153      -4.280422803153      -4.280422803153
       160    2   0.000000       11.414460900000       0.000000000000       0.000000000000
       161    2   0.000000       11.414460900000      -0.000000000000      -5.707230450000
       162    2   0.000000       11.414460900000      -5.707230450000       0.000000000000
       163    2   0.000000       11.414460900000      -5.707230450000      -5.707230450000
       164    2   0.000000        5.707230450000       0.000000000000       0.000000000000
       165    2   0.000000        5.707230450000      -0.000000000000      -5.707230450000
       166    2   0.000000        5.707230450000      -5.707230450000       0.000000000000
       167    2   0.000000        5.707230450000      -5.707230450000      -5.707230450000
       168    2   0.000000        8.560845616629      -2.853615283371       0.000000000000
       169    2   0.000000        8.560845731909      -2.853615168091      -5.707230450000
       170    2   0.000000        8.560845616629       2.853615283371       0.000000000000
       171    2   0.000000        8.560845731909       2.853615168091      -5.707230450000
       172    2   0.000000       14.268076183371      -2.853615283371       0.000000000000
       173    2   0.000000       14.268076068091      -2.853615168091      -5.707230450000
       174    2   0.000000       14.268076183371       2.853615283371       0.000000000000
       175    2   0.000000       14.268076068091       2.853615168091      -5.707230450000
       176    2   0.000000        8.560845616629      -0.000000000000      -2.853615283371
       177    2   0.000000        8.560845616629       0.000000000000       2.853615283371
       178    2   0.000000        8.560845731909      -5.707230450000      -2.853615168091
       179    2   0.000000        8.560845731909      -5.707230450000       2.853615168091
       180    2   0.000000       14.268076183371      -0.000000000000      -2.853615283371
       181    2   0.000000       14.268076183371       0.000000000000       2.853615283371
       182    2   0.000000       14.268076068091      -5.707230450000      -2.853615168091
       183    2   0.000000       14.268076068091      -5.707230450000       2.853615168091
       184    2   0.000000       11.414460900000      -2.853615283371      -2.853615283371
       185    2   0.000000       11.414460900000      -2.853615283371       2.853615283371
       186    2   0.000000       11.414460900000       2.853615283371      -2.853615283371
       187    2   0.000000       11.414460900000       2.853615283371       2.853615283371
       188    2   0.000000        5.707230450000      -2.853615168091      -2.853615168091
       189    2   0.000000        5.707230450000      -2.853615168091       2.853615168091
       190    2   0.000000        5.707230450000       2.853615168091      -2.853615168091
       191    2   0.000000        5.707230450000       2.853615168091       2.853615168091
       192    1   0.000000       14.268076125000       2.853615225000       2.853615225000
       193    1   0.000000        1.426807649082       9.987653250918      -1.426807649082
       194    1   0.000000        1.426807621989       9.987653278011       4.280422879444
       195    1   0.000000        1.426807621989      15.694883779444      -1.426807621989
       196    1   0.000000        1.426807543912      15.694883722484       4.280422822484
       197    1   0.000000       -4.280422879444       9.987653278011      -1.426807621989
       198    1   0.000000       -4.280422822484       9.987653356088       4.280422822484
       199    1   0.000000       -4.280422822484      15.694883722484      -1.426807543912
       200    1   0.000000       -4.280422803153      15.694883703153       4.280422803153
       201    1   0.000000       -1.426807649082      12.841268549082      -1.426807649082
       202    1   0.000000       -1.426807621989      12.841268521989       4.280422879444
       203    1   0.000000       -1.426807621989       7.134038020556      -1.426807621989
       204    1   0.000000       -1.426807543912       7.134038077516       4.280422822484
       205    1   0.000000        4.280422879444      12.841268521989      -1.426807621989
       206    1   0.000000        4.280422822484      12.841268443912       4.280422822484
       207    1   0.000000        4.280422822484       7.134038077516      -1.426807543912
       208    1   0.000000        4.280422803153       7.134038096847       4.280422803153
       209    1   0.000000       -1.426807649082       9.987653250918       1.426807649082
       210    1   0.000000       -1.426807621989       9.987653278011      -4.280422879444
       211    1   0.000000       -1.426807621989      15.694883779444       1.426807621989
       212    1   0.000000       -1.426807543912      15.694883722484      -4.280422822484
       213    1   0.000000        4.280422879444       9.987653278011       1.426807621989
       214    1   0.000000        4.280422822484       9.987653356088      -4.280422822484
       215    1   0.000000        4.280422822484      15.694883722484       1.426807543912
       216    1   0.000000        4.280422803153      15.694883703153      -4.280422803153
       217    1   0.000000        1.426807649082      12.841268549082       1.426807649082
       218    1   0.000000        1.426807621989      12.841268521989      -4.280422879444
       219    1   0.000000        1.426807621989       7.134038020556       1.426807621989
       220    1   0.000000        1.426807543912       7.134038077516      -4.280422822484
       221    1   0.000000       -4.280422879444      12.841268521989       1.426807621989
       222    1   0.000000       -4.280422822484      12.841268443912      -4.280422822484
       223    1   0.000000       -4.280422822484       7.134038077516       1.426807543912
       224    1   0.000000       -4.280422803153       7.134038096847      -4.280422803153
       225    1   0.000000       -1.426807649082       9.987653250918      -1.426807649082
       226    1   0.000000       -1.426807621989       9.987653278011       4.280422879444
       227    1   0.000000       -1.426807543912      15.694883722484       4.280422822484
       228    1   0.000000        4.280422879444       9.987653278011      -1.426807621989
       229    1   0.000000        4.280422822484       9.987653356088       4.280422822484
       230    1   0.000000        4.280422822484      15.694883722484      -1.426807543912
       231    1   0.000000        4.280422803153      15.694883703153       4.280422803153
       232    1   0.000000        1.426807649082      12.841268549082      -1.426807649082
       233    1   0.000000        1.426807621989      12.841268521989       4.280422879444
       234    1   0.000000        1.426807621989       7.134038020556      -1.426807621989
       235    1   0.000000        1.426807543912       7.134038077516       4.280422822484
       236    1   0.000000       -4.280422879444      12.841268521989      -1.426807621989
       237    1   0.000000       -4.280422822484      12.841268443912       4.280422822484
       238    1   0.000000       -4.280422822484       7.134038077516      -1.426807543912
       239    1   0.000000       -4.280422803153       7.134038096847       4.280422803153
       240    1   0.000000        1.426807649082       9.987653250918       1.426807649082
       241    1   0.000000        1.426807621989       9.987653278011      -4.280422879444
       242    1   0.000000        1.426807621989      15.694883779444       1.426807621989
       243    1   0.000000        1.426807543912      15.694883722484      -4.280422822484
       244    1   0.000000       -4.280422879444       9.987653278011       1.426807621989
       245    1   0.000000       -4.280422822484       9.987653356088      -4.280422822484
       246    1   0.000000       -4.280422822484      15.694883722484       1.426807543912
       247    1   0.000000       -4.280422803153      15.694883703153      -4.280422803153
       248    1   0.000000       -1.426807649082      12.841268549082       1.426807649082
       249    1   0.000000       -1.426807621989      12.841268521989      -4.280422879444
       250    1   0.000000       -1.426807621989       7.134038020556       1.426807621989
       251    1   0.000000       -1.426807543912       7.134038077516      -4.280422822484
       252    1   0.000000        4.280422879444      12.841268521989       1.426807621989
       253    1   0.000000        4.280422822484      12.841268443912      -4.280422822484
       254    1   0.000000        4.280422822484       7.134038077516       1.426807543912
       255    1   0.000000        4.280422803153       7.134038096847      -4.280422803153
       256    2   0.000000        0.000000000000      11.414460900000       0.000000000000
       257    2   0.000000        0.000000000000      11.414460900000      -5.707230450000
       258    2   0.000000        0.000000000000       5.707230450000       0.000000000000
       259    2   0.000000        0.000000000000       5.707230450000      -5.707230450000
       260    2   0.000000       -5.707230450000      11.414460900000       0.000000000000
       261    2   0.000000       -5.707230450000      11.414460900000      -5.707230450000
       262    2   0.000000       -5.707230450000       5.707230450000       0.000000000000
       263    2   0.000000       -5.707230450000       5.707230450000      -5.707230450000
       264    2   0.000000       -2.853615283371       8.560845616629       0.000000000000
       265    2   0.000000       -2.853615168091       8.560845731909      -5.707230450000
       266    2   0.000000       -2.853615283371      14.268076183371       0.000000000000
       267    2   0.000000       -2.853615168091      14.268076068091      -5.707230450000
       268    2   0.000000        2.853615283371       8.560845616629       0.000000000000
       269    2   0.000000        2.853615168091       8.560845731909      -5.707230450000
       270    2   0.000000        2.853615283371      14.268076183371       0.000000000000
       271    2   0.000000        2.853615168091      14.268076068091      -5.707230450000
       272    2   0.000000       -2.853615283371      11.414460900000      -2.853615283371
       273    2   0.000000       -2.853615283371      11.414460900000       2.853615283371
       274    2   0.000000       -2.853615168091       5.707230450000      -2.853615168091
       275    2   0.000000       -2.853615168091       5.707230450000       2.853615168091
       276    2   0.000000        2.853615283371      11.414460900000      -2.853615283371
       277    2   0.000000        2.853615283371      11.414460900000       2.853615283371
       278    2   0.000000        2.853615168091       5.707230450000      -2.853615168091
       279    2   0.000000        2.853615168091       5.707230450000       2.853615168091
       280    2   0.000000        0.000000000000       8.560845616629      -2.853615283371
       281    2   0.000000        0.000000000000       8.560845616629       2.853615283371
       282    2   0.000000        0.000000000000      14.268076183371      -2.853615283371
       283    2   0.000000        0.000000000000      14.268076183371       2.853615283371
       284    2   0.000000       -5.707230450000       8.560845731909      -2.853615168091
       285    2   0.000000       -5.707230450000       8.560845731909       2.853615168091
       286    2   0.000000       -5.707230450000      14.268076068091      -2.853615168091
       287    2   0.000000       -5.707230450000      14.268076068091       2.853615168091
       288    1   0.000000        2.853615225000      14.268076125000       2.853615225000
       289    1   0.000000       12.841268549082       9.987653250918      -1.426807649082
       290    1   0.000000       12.841268521989       9.987653278011       4.280422879444
       291    1   0.000000       12.841268521989      15.694883779444      -1.426807621989
       292    1   0.000000       12.841268443912      15.694883722484       4.280422822484
       293    1   0.000000        7.134038020556       9.987653278011      -1.426807621989
       294    1   0.000000        7.134038077516       9.987653356088       4.280422822484
       295    1   0.000000        7.134038077516      15.694883722484      -1.426807543912
       296    1   0.000000        7.134038096847      15.694883703153       4.280422803153
       297    1   0.000000        9.987653250918      12.841268549082      -1.426807649082
       298    1   0.000000        9.987653278011      12.841268521989       4.280422879444
       299    1   0.000000        9.987653278011       7.134038020556      -1.426807621989
       300    1   0.000000        9.987653356088       7.134038077516       4.280422822484
       301    1   0.000000       15.694883779444      12.841268521989      -1.426807621989
       302    1   0.000000       15.694883722484      12.841268443912       4.280422822484
       303    1   0.000000       15.694883722484       7.134038077516      -1.426807543912
       304    1   0.000000       15.694883703153       7.134038096847       4.280422803153
       305    1   0.000000        9.987653250918       9.987653250918       1.426807649082
       306    1   0.000000        9.987653278011       9.987653278011      -4.280422879444
       307    1   0.000000        9.987653278011      15.694883779444       1.426807621989
       308    1   0.000000        9.987653356088      15.694883722484      -4.280422822484
       309    1   0.000000       15.694883779444       9.987653278011       1.426807621989
       310    1   0.000000       15.694883722484       9.987653356088      -4.280422822484
       311    1   0.000000       15.694883722484      15.694883722484       1.426807543912
       312    1   0.000000       15.694883703153      15.694883703153      -4.280422803153
       313    1   0.000000       12.841268549082      12.841268549082       1.426807649082
       314    1   0.000000       12.841268521989      12.841268521989      -4.280422879444
       315    1   0.000000       12.841268521989       7.134038020556       1.426807621989
       316    1   0.000000       12.841268443912       7.134038077516      -4.280422822484
       317    1   0.000000        7.134038020556      12.841268521989       1.426807621989
       318    1   0.000000        7.134038077516      12.841268443912      -4.280422822484
       319    1   0.000000        7.134038077516       7.134038077516       1.426807543912
       320    1   0.000000        7.134038096847       7.134038096847      -4.280422803153
       321    1   0.000000        9.987653250918       9.987653250918      -1.426807649082
       322    1   0.000000        9.987653278011       9.987653278011       4.280422879444
       323    1   0.000000        9.987653356088      15.694883722484       4.280422822484
       324    1   0.000000       15.694883779444       9.987653278011      -1.426807621989
       325    1   0.000000       15.694883722484       9.987653356088       4.280422822484
       326    1   0.000000       15.694883722484      15.694883722484      -1.426807543912
       327    1   0.000000       15.694883703153      15.694883703153       4.280422803153
       328    1   0.000000       12.841268549082      12.841268549082      -1.426807649082
       329    1   0.000000       12.841268521989      12.841268521989       4.280422879444
       330    1   0.000000       12.841268521989       7.134038020556      -1.426807621989
       331    1   0.000000       12.841268443912       7.134038077516       4.280422822484
       332    1   0.000000        7.134038020556      12.841268521989      -1.426807621989
       333    1   0.000000        7.134038077516      12.841268443912       4.280422822484
       334    1   0.000000        7.134038077516       7.134038077516      -1.426807543912
       335    1   0.000000        7.134038096847       7.134038096847       4.280422803153
       336    1   0.000000       12.841268549082       9.987653250918       1.426807649082
       337    1   0.000000       12.841268521989       9.987653278011      -4.280422879444
       338    1   0.000000       12.841268521989      15.694883779444       1.426807621989
       339    1   0.000000       12.841268443912      15.694883722484      -4.280422822484
       340    1   0.000000        7.134038020556       9.987653278011       1.426807621989
       341    1   0.000000        7.134038077516       9.987653356088      -4.280422822484
       342    1   0.000000        7.134038077516      15.694883722484       1.426807543912
       343    1   0.000000        7.134038096847      15.694883703153      -4.280422803153
       344    1   0.000000        9.987653250918      12.841268549082       1.426807649082
       345    1   0.000000        9.987653278011      12.841268521989      -4.280422879444
       346    1   0.000000        9.987653278011       7.134038020556       1.426807621989
       347    1   0.000000        9.987653356088       7.134038077516      -4.280422822484
       348    1   0.000000       15.694883779444      12.841268521989       1.426807621989
       349    1   0.000000       15.694883722484      12.841268443912      -4.280422822484
       350    1   0.000000       15.694883722484       7.134038077516       1.426807543912
       351    1   0.000000       15.694883703153       7.134038096847      -4.280422803153
       352    2   0.000000       11.414460900000      11.414460900000       0.000000000000
       353    2   0.000000       11.414460900000      11.414460900000      -5.707230450000
       354    2   0.000000       11.414460900000       5.707230450000       0.000000000000
       355    2   0.000000       11.414460900000       5.707230450000      -5.707230450000
       356    2   0.000000        5.707230450000      11.414460900000       0.000000000000
       357    2   0.000000        5.707230450000      11.414460900000      -5.707230450000
       358    2   0.000000        5.707230450000       5.707230450000       0.000000000000
       359    2   0.000000        5.707230450000       5.707230450000      -5.707230450000
       360    2   0.000000        8.560845616629       8.560845616629       0.000000000000
       361    2   0.000000        8.560845731909       8.560845731909      -5.707230450000
       362    2   0.000000        8.560845616629      14.268076183371       0.000000000000
       363    2   0.000000        8.560845731909      14.268076068091      -5.707230450000
       364    2   0.000000       14.268076183371       8.560845616629       0.000000000000
       365    2   0.000000       14.268076068091       8.560845731909      -5.707230450000
       366    2   0.000000       14.268076183371      14.268076183371       0.000000000000
       367    2   0.000000       14.268076068091      14.268076068091      -5.707230450000
       368    2   0.000000        8.560845616629      11.414460900000      -2.853615283371
       369    2   0.000000        8.560845616629      11.414460900000       2.853615283371
       370    2   0.000000        8.560845731909       5.707230450000      -2.853615168091
       371    2   0.000000        8.560845731909       5.707230450000       2.853615168091
       372    2   0.000000       14.268076183371      11.414460900000      -2.853615283371
       373    2   0.000000       14.268076183371      11.414460900000       2.853615283371
       374    2   0.000000       14.268076068091       5.707230450000      -2.853615168091
       375    2   0.000000       14.268076068091       5.707230450000       2.853615168091
       376    2   0.000000       11.414460900000       8.560845616629      -2.853615283371
       377    2   0.000000       11.414460900000       8.560845616629       2.853615283371
       378    2   0.000000       11.414460900000      14.268076183371      -2.853615283371
       379    2   0.000000       11.414460900000      14.268076183371       2.853615283371
       380    2   0.000000        5.707230450000       8.560845731909      -2.853615168091
       381    2   0.000000        5.707230450000       8.560845731909       2.853615168091
       382    2   0.000000        5.707230450000      14.268076068091      -2.853615168091
       383    2   0.000000        5.707230450000      14.268076068091       2.853615168091
       384    1   0.000000       14.268076125000      14.268076125000       2.853615225000
       385    1   0.000000        1.426807649082      -1.426807649082       9.987653250918
       386    1   0.000000        1.426807621989      -1.426807621989      15.694883779444
       387    1   0.000000        1.426807621989       4.280422879444       9.987653278011
       388    1   0.000000        1.426807543912       4.280422822484      15.694883722484
       389    1   0.000000       -4.280422879444      -1.426807621989       9.987653278011
       390    1   0.000000       -4.280422822484      -1.426807543912      15.694883722484
       391    1   0.000000       -4.280422822484       4.280422822484       9.987653356088
       392    1   0.000000       -4.280422803153       4.280422803153      15.694883703153
       393    1   0.000000       -1.426807649082       1.426807649082       9.987653250918
       394    1   0.000000       -1.426807621989       1.426807621989      15.694883779444
       395    1   0.000000       -1.426807621989      -4.280422879444       9.987653278011
       396    1   0.000000       -1.426807543912      -4.280422822484      15.694883722484
       397    1   0.000000        4.280422879444       1.426807621989       9.987653278011
       398    1   0.000000        4.280422822484       1.426807543912      15.694883722484
       399    1   0.000000        4.280422822484      -4.280422822484       9.987653356088
       400    1   0.000000        4.280422803153      -4.280422803153      15.694883703153
       401    1   0.000000       -1.426807649082      -1.426807649082      12.841268549082
       402    1   0.000000       -1.426807621989      -1.426807621989       7.134038020556
       403    1   0.000000       -1.426807621989       4.280422879444      12.841268521989
       404    1   0.000000       -1.426807543912       4.280422822484       7.134038077516
       405    1   0.000000        4.280422879444      -1.426807621989      12.841268521989
       406    1   0.000000        4.280422822484      -1.426807543912       7.134038077516
       407    1   0.000000        4.280422822484       4.280422822484      12.841268443912
       408    1   0.000000        4.280422803153       4.280422803153       7.134038096847
       409    1   0.000000        1.426807649082       1.426807649082      12.841268549082
       410    1   0.000000        1.426807621989       1.426807621989       7.134038020556
       411    1   0.000000        1.426807621989      -4.280422879444      12.841268521989
       412    1   0.000000        1.426807543912      -4.280422822484       7.134038077516
       413    1   0.000000       -4.280422879444       1.426807621989      12.841268521989
       414    1   0.000000       -4.280422822484       1.426807543912       7.134038077516
       415    1   0.000000       -4.280422822484      -4.280422822484      12.841268443912
       416    1   0.000000       -4.280422803153      -4.280422803153       7.134038096847
       417    1   0.000000       -1.426807649082      -1.426807649082       9.987653250918
       418    1   0.000000       -1.426807621989      -1.426807621989      15.694883779444
       419    1   0.000000       -1.426807543912       4.280422822484      15.694883722484
       420    1   0.000000        4.280422879444      -1.426807621989       9.987653278011
       421    1   0.000000        4.280422822484      -1.426807543912      15.694883722484
       422    1   0.000000        4.280422822484       4.280422822484       9.987653356088
       423    1   0.000000        4.280422803153       4.280422803153      15.694883703153
       424    1   0.000000        1.426807649082       1.426807649082       9.987653250918
       425    1   0.000000        1.426807621989       1.426807621989      15.694883779444
       426    1   0.000000        1.426807621989      -4.280422879444       9.987653278011
       427    1   0.000000        1.426807543912      -4.280422822484      15.694883722484
       428    1   0.000000       -4.280422879444       1.426807621989       9.987653278011
       429    1   0.000000       -4.280422822484       1.426807543912      15.694883722484
       430    1   0.000000       -4.280422822484      -4.280422822484       9.987653356088
       431    1   0.000000       -4.280422803153      -4.280422803153      15.694883703153
       432    1   0.000000        1.426807649082      -1.426807649082      12.841268549082
       433    1   0.000000        1.426807621989      -1.426807621989       7.134038020556
       434    1   0.000000        1.426807621989       4.280422879444      12.841268521989
       435    1   0.000000        1.426807543912       4.280422822484       7.134038077516
       436    1   0.000000       -4.280422879444      -1.426807621989      12.841268521989
       437    1   0.000000       -4.280422822484      -1.426807543912       7.134038077516
       438    1   0.000000       -4.280422822484       4.280422822484      12.841268443912
       439    1   0.000000       -4.280422803153       4.280422803153       7.134038096847
       440    1   0.000000       -1.426807649082       1.426807649082      12.841268549082
       441    1   0.000000       -1.426807621989       1.426807621989       7.134038020556
       442    1   0.000000       -1.426807621989      -4.280422879444      12.841268521989
       443    1   0.000000       -1.426807543912      -4.280422822484       7.134038077516
       444    1   0.000000        4.280422879444       1.426807621989      12.841268521989
       445    1   0.000000        4.280422822484       1.426807543912       7.134038077516
       446    1   0.000000        4.280422822484      -4.280422822484      12.841268443912
       447    1   0.000000        4.280422803153      -4.280422803153       7.134038096847
       448    2   0.000000        0.000000000000       0.000000000000      11.414460900000
       449    2   0.000000        0.000000000000       0.000000000000       5.707230450000
       450    2   0.000000        0.000000000000      -5.707230450000      11.414460900000
       451    2   0.000000        0.000000000000      -5.707230450000       5.707230450000
       452    2   0.000000       -5.707230450000       0.000000000000      11.414460900000
       453    2   0.000000       -5.707230450000       0.000000000000       5.707230450000
       454    2   0.000000       -5.707230450000      -5.707230450000      11.414460900000
       455    2   0.000000       -5.707230450000      -5.707230450000       5.707230450000
       456    2   0.000000       -2.853615283371      -2.853615283371      11.414460900000
       457    2   0.000000       -2.853615168091      -2.853615168091       5.707230450000
       458    2   0.000000       -2.853615283371       2.853615283371      11.414460900000
       459    2   0.000000       -2.853615168091       2.853615168091       5.707230450000
       460    2   0.000000        2.853615283371      -2.853615283371      11.414460900000
       461    2   0.000000        2.853615168091      -2.853615168091       5.707230450000
       462    2   0.000000        2.853615283371       2.853615283371      11.414460900000
       463    2   0.000000        2.853615168091       2.853615168091       5.707230450000
       464    2   0.000000       -2.853615283371       0.000000000000       8.560845616629
       465    2   0.000000       -2.853615283371       0.000000000000      14.268076183371
       466    2   0.000000       -2.853615168091      -5.707230450000       8.560845731909
       467    2   0.000000       -2.853615168091      -5.707230450000      14.268076068091
       468    2   0.000000        2.853615283371       0.000000000000       8.560845616629
       469    2   0.000000        2.853615283371       0.000000000000      14.268076183371
       470    2   0.000000        2.853615168091      -5.707230450000       8.560845731909
       471    2   0.000000        2.853615168091      -5.707230450000      14.268076068091
       472    2   0.000000        0.000000000000      -2.853615283371       8.560845616629
       473    2   0.000000        0.000000000000      -2.853615283371      14.268076183371
       474    2   0.000000        0.000000000000       2.853615283371       8.560845616629
       475    2   0.000000        0.000000000000       2.853615283371      14.268076183371
       476    2   0.000000       -5.707230450000      -2.853615168091       8.560845731909
       477    2   0.000000       -5.707230450000      -2.853615168091      14.268076068091
       478    2   0.000000       -5.707230450000       2.853615168091       8.560845731909
       479    2   0.000000       -5.707230450000       2.853615168091      14.268076068091
       480    1   0.000000        2.853615225000       2.853615225000      14.268076125000
       481    1   0.000000       12.841268549082      -1.426807649082       9.987653250918
       482    1   0.000000       12.841268521989      -1.426807621989      15.694883779444
       483    1   0.000000       12.841268521989       4.280422879444       9.987653278011
       484    1   0.000000       12.841268443912       4.280422822484      15.694883722484
       485    1   0.000000        7.134038020556      -1.426807621989       9.987653278011
       486    1   0.000000        7.134038077516      -1.426807543912      15.694883722484
       487    1   0.000000        7.134038077516       4.280422822484       9.987653356088
       488    1   0.000000        7.134038096847       4.280422803153      15.694883703153
       489    1   0.000000        9.987653250918       1.426807649082       9.987653250918
       490    1   0.000000        9.987653278011       1.426807621989      15.694883779444
       491    1   0.000000        9.987653278011      -4.280422879444       9.987653278011
       492    1   0.000000        9.987653356088      -4.280422822484      15.694883722484
       493    1   0.000000       15.694883779444       1.426807621989       9.987653278011
       494    1   0.000000       15.694883722484       1.426807543912      15.694883722484
       495    1   0.000000       15.694883722484      -4.280422822484       9.987653356088
       496    1   0.000000       15.694883703153      -4.280422803153      15.694883703153
       497    1   0.000000        9.987653250918      -1.426807649082      12.841268549082
       498    1   0.000000        9.987653278011      -1.426807621989       7.134038020556
       499    1   0.000000        9.987653278011       4.280422879444      12.841268521989
       500    1   0.000000        9.987653356088       4.280422822484       7.134038077516
       501    1   0.000000       15.694883779444      -1.426807621989      12.841268521989
       502    1   0.000000       15.694883722484      -1.426807543912       7.134038077516
       503    1   0.000000       15.694883722484       4.280422822484      12.841268443912
       504    1   0.000000       15.694883703153       4.280422803153       7.134038096847
       505    1   0.000000       12.841268549082       1.426807649082      12.841268549082
       506    1   0.000000       12.841268521989       1.426807621989       7.134038020556
       507    1   0.000000       12.841268521989      -4.280422879444      12.841268521989
       508    1   0.000000       12.841268443912      -4.280422822484       7.134038077516
       509    1   0.000000        7.134038020556       1.426807621989      12.841268521989
       510    1   0.000000        7.134038077516       1.426807543912       7.134038077516
       511    1   0.000000        7.134038077516      -4.280422822484      12.841268443912
       512    1   0.000000        7.134038096847      -4.280422803153       7.134038096847
       513    1   0.000000        9.987653250918      -1.426807649082       9.987653250918
       514    1   0.000000        9.987653278011      -1.426807621989      15.694883779444
       515    1   0.000000        9.987653356088       4.280422822484      15.694883722484
       516    1   0.000000       15.694883779444      -1.426807621989       9.987653278011
       517    1   0.000000       15.694883722484      -1.426807543912      15.694883722484
       518    1   0.000000       15.694883722484       4.280422822484       9.987653356088
       519    1   0.000000       15.694883703153       4.280422803153      15.694883703153
       520    1   0.000000       12.841268549082       1.426807649082       9.987653250918
       521    1   0.000000       12.841268521989       1.426807621989      15.694883779444
       522    1   0.000000       12.841268521989      -4.280422879444       9.987653278011
       523    1   0.000000       12.841268443912      -4.280422822484      15.694883722484
       524    1   0.000000        7.134038020556       1.426807621989       9.987653278011
       525    1   0.000000        7.134038077516       1.426807543912      15.694883722484
       526    1   0.000000        7.134038077516      -4.280422822484       9.987653356088
       527    1   0.000000        7.134038096847      -4.280422803153      15.694883703153
       528    1   0.000000       12.841268549082      -1.426807649082      12.841268549082
       529    1   0.000000       12.841268521989      -1.426807621989       7.134038020556
       530    1   0.000000       12.841268521989       4.280422879444      12.841268521989
       531    1   0.000000       12.841268443912       4.280422822484       7.134038077516
       532    1   0.000000        7.134038020556      -1.426807621989      12.841268521989
       533    1   0.000000        7.134038077516      -1.426807543912       7.134038077516
       534    1   0.000000        7.134038077516       4.280422822484      12.841268443912
       535    1   0.000000        7.134038096847       4.280422803153       7.134038096847
       536    1   0.000000        9.987653250918       1.426807649082      12.841268549082
       537    1   0.000000        9.987653278011       1.426807621989       7.134038020556
       538    1   0.000000        9.987653278011      -4.280422879444      12.841268521989
       539    1   0.000000        9.987653356088      -4.280422822484       7.134038077516
       540    1   0.000000       15.694883779444       1.426807621989      12.841268521989
       541    1   0.000000       15.694883722484       1.426807543912       7.134038077516
       542    1   0.000000       15.694883722484      -4.280422822484      12.841268443912
       543    1   0.000000       15.694883703153      -4.280422803153       7.134038096847
       544    2   0.000000       11.414460900000       0.000000000000      11.414460900000
       545    2   0.000000       11.414460900000       0.000000000000       5.707230450000
       546    2   0.000000       11.414460900000      -5.707230450000      11.414460900000
       547    2   0.000000       11.414460900000      -5.707230450000       5.707230450000
       548    2   0.000000        5.707230450000       0.000000000000      11.414460900000
       549    2   0.000000        5.707230450000       0.000000000000       5.707230450000
       550    2   0.000000        5.707230450000      -5.707230450000      11.414460900000
       551    2   0.000000        5.707230450000      -5.707230450000       5.707230450000
       552    2   0.000000        8.560845616629      -2.853615283371      11.414460900000
       553    2   0.000000        8.560845731909      -2.853615168091       5.707230450000
       554    2   0.000000        8.560845616629       2.853615283371      11.414460900000
       555    2   0.000000        8.560845731909       2.853615168091       5.707230450000
       556    2   0.000000       14.268076183371      -2.853615283371      11.414460900000
       557    2   0.000000       14.268076068091      -2.853615168091       5.707230450000
       558    2   0.000000       14.268076183371       2.853615283371      11.414460900000
       559    2   0.000000       14.268076068091       2.853615168091       5.707230450000
       560    2   0.000000        8.560845616629       0.000000000000       8.560845616629
       561    2   0.000000        8.560845616629       0.000000000000      14.268076183371
       562    2   0.000000        8.560845731909      -5.707230450000       8.560845731909
       563    2   0.000000        8.560845731909      -5.707230450000      14.268076068091
       564    2   0.000000       14.268076183371       0.000000000000       8.560845616629
       565    2   0.000000       14.268076183371       0.000000000000      14.268076183371
       566    2   0.000000       14.268076068091      -5.707230450000       8.560845731909
       567    2   0.000000       14.268076068091      -5.707230450000      14.268076068091
       568    2   0.000000       11.414460900000      -2.853615283371       8.560845616629
       569    2   0.000000       11.414460900000      -2.853615283371      14.268076183371
       570    2   0.000000       11.414460900000       2.853615283371       8.560845616629
       571    2   0.000000       11.414460900000       2.853615283371      14.268076183371
       572    2   0.000000        5.707230450000      -2.853615168091       8.560845731909
       573    2   0.000000        5.707230450000      -2.853615168091      14.268076068091
       574    2   0.000000        5.707230450000       2.853615168091       8.560845731909
       575    2   0.000000        5.707230450000       2.853615168091      14.268076068091
       576    1   0.000000       14.268076125000       2.853615225000      14.268076125000
       577    1   0.000000        1.426807649082       9.987653250918       9.987653250918
       578    1   0.000000        1.426807621989       9.987653278011      15.694883779444
       579    1   0.000000        1.426807621989      15.694883779444       9.987653278011
       580    1   0.000000        1.426807543912      15.694883722484      15.694883722484
       581    1   0.000000       -4.280422879444       9.987653278011       9.987653278011
       582    1   0.000000       -4.280422822484       9.987653356088      15.694883722484
       583    1   0.000000       -4.280422822484      15.694883722484       9.987653356088
       584    1   0.000000       -4.280422803153      15.694883703153      15.694883703153
       585    1   0.000000       -1.426807649082      12.841268549082       9.987653250918
       586    1   0.000000       -1.426807621989      12.841268521989      15.694883779444
       587    1   0.000000       -1.426807621989       7.134038020556       9.987653278011
       588    1   0.000000       -1.426807543912       7.134038077516      15.694883722484
       589    1   0.000000        4.280422879444      12.841268521989       9.987653278011
       590    1   0.000000        4.280422822484      12.841268443912      15.694883722484
       591    1   0.000000        4.280422822484       7.134038077516       9.987653356088
       592    1   0.000000        4.280422803153       7.134038096847      15.694883703153
       593    1   0.000000       -1.426807649082       9.987653250918      12.841268549082
       594    1   0.000000       -1.426807621989       9.987653278011       7.134038020556
       595    1   0.000000       -1.426807621989      15.694883779444      12.841268521989
       596    1   0.000000       -1.426807543912      15.694883722484       7.134038077516
       597    1   0.000000        4.280422879444       9.987653278011      12.841268521989
       598    1   0.000000        4.280422822484       9.987653356088       7.134038077516
       599    1   0.000000        4.280422822484      15.694883722484      12.841268443912
       600    1   0.000000        4.280422803153      15.694883703153       7.134038096847
       601    1   0.000000        1.426807649082      12.841268549082      12.841268549082
       602    1   0.000000        1.426807621989      12.841268521989       7.134038020556
       603    1   0.000000        1.426807621989       7.134038020556      12.841268521989
       604    1   0.000000        1.426807543912       7.134038077516       7.134038077516
       605    1   0.000000       -4.280422879444      12.841268521989      12.841268521989
       606    1   0.000000       -4.280422822484      12.841268443912       7.134038077516
       607    1   0.000000       -4.280422822484       7.134038077516      12.841268443912
       608    1   0.000000       -4.280422803153       7.134038096847       7.134038096847
       609    1   0.000000       -1.426807649082       9.987653250918       9.987653250918
       610    1   0.000000       -1.426807621989       9.987653278011      15.694883779444
       611    1   0.000000       -1.426807543912      15.694883722484      15.694883722484
       612    1   0.000000        4.280422879444       9.987653278011       9.987653278011
       613    1   0.000000        4.280422822484       9.987653356088      15.694883722484
       614    1   0.000000        4.280422822484      15.694883722484       9.987653356088
       615    1   0.000000        4.280422803153      15.694883703153      15.694883703153
       616    1   0.000000        1.426807649082      12.841268549082       9.987653250918
       617    1   0.000000        1.426807621989      12.841268521989      15.694883779444
       618    1   0.000000        1.426807621989       7.134038020556       9.987653278011
       619    1   0.000000        1.426807543912       7.134038077516      15.694883722484
       620    1   0.000000       -4.280422879444      12.841268521989       9.987653278011
       621    1   0.000000       -4.280422822484      12.841268443912      15.694883722484
       622    1   0.000000       -4.280422822484       7.134038077516       9.987653356088
       623    1   0.000000       -4.280422803153       7.134038096847      15.694883703153
       624    1   0.000000        1.426807649082       9.987653250918      12.841268549082
       625    1   0.000000        1.426807621989       9.987653278011       7.134038020556
       626    1   0.000000        1.426807621989      15.694883779444      12.841268521989
       627    1   0.000000        1.426807543912      15.694883722484       7.134038077516
       628    1   0.000000       -4.280422879444       9.987653278011      12.841268521989
       629    1   0.000000       -4.280422822484       9.987653356088       7.134038077516
       630    1   0.000000       -4.280422822484      15.694883722484      12.841268443912
       631    1   0.000000       -4.280422803153      15.694883703153       7.134038096847
       632    1   0.000000       -1.426807649082      12.841268549082      12.841268549082
       633    1   0.000000       -1.426807621989      12.841268521989       7.134038020556
       634    1   0.000000       -1.426807621989       7.134038020556      12.841268521989
       635    1   0.000000       -1.426807543912       7.134038077516       7.134038077516
       636    1   0.000000        4.280422879444      12.841268521989      12.841268521989
       637    1   0.000000        4.280422822484      12.841268443912       7.134038077516
       638    1   0.000000        4.280422822484       7.134038077516      12.841268443912
       639    1   0.000000        4.280422803153       7.134038096847       7.134038096847
       640    2   0.000000        0.000000000000      11.414460900000      11.414460900000
       641    2   0.000000        0.000000000000      11.414460900000       5.707230450000
       642    2   0.000000        0.000000000000       5.707230450000      11.414460900000
       643    2   0.000000        0.000000000000       5.707230450000       5.707230450000
       644    2   0.000000       -5.707230450000      11.414460900000      11.414460900000
       645    2   0.000000       -5.707230450000      11.414460900000       5.707230450000
       646    2   0.000000       -5.707230450000       5.707230450000      11.414460900000
       647    2   0.000000       -5.707230450000       5.707230450000       5.707230450000
       648    2   0.000000       -2.853615283371       8.560845616629      11.414460900000
       649    2   0.000000       -2.853615168091       8.560845731909       5.707230450000
       650    2   0.000000       -2.853615283371      14.268076183371      11.414460900000
       651    2   0.000000       -2.853615168091      14.268076068091       5.707230450000
       652    2   0.000000        2.853615283371       8.560845616629      11.414460900000
       653    2   0.000000        2.853615168091       8.560845731909       5.707230450000
       654    2   0.000000        2.853615283371      14.268076183371      11.414460900000
       655    2   0.000000        2.853615168091      14.268076068091       5.707230450000
       656    2   0.000000       -2.853615283371      11.414460900000       8.560845616629
       657    2   0.000000       -2.853615283371      11.414460900000      14.268076183371
       658    2   0.000000       -2.853615168091       5.707230450000       8.560845731909
       659    2   0.000000       -2.853615168091       5.707230450000      14.268076068091
       660    2   0.000000        2.853615283371      11.414460900000       8.560845616629
       661    2   0.000000        2.853615283371      11.414460900000      14.268076183371
       662    2   0.000000        2.853615168091       5.707230450000       8.560845731909
       663    2   0.000000        2.853615168091       5.707230450000      14.268076068091
       664    2   0.000000        0.000000000000       8.560845616629       8.560845616629
       665    2   0.000000        0.000000000000       8.560845616629      14.268076183371
       666    2   0.000000        0.000000000000      14.268076183371       8.560845616629
       667    2   0.000000        0.000000000000      14.268076183371      14.268076183371
       668    2   0.000000       -5.707230450000       8.560845731909       8.560845731909
       669    2   0.000000       -5.707230450000       8.560845731909      14.268076068091
       670    2   0.000000       -5.707230450000      14.268076068091       8.560845731909
       671    2   0.000000       -5.707230450000      14.268076068091      14.268076068091
       672    1   0.000000        2.853615225000      14.268076125000      14.268076125000
       673    1   0.000000       12.841268549082       9.987653250918       9.987653250918
       674    1   0.000000       12.841268521989       9.987653278011      15.694883779444
       675    1   0.000000       12.841268521989      15.694883779444       9.987653278011
       676    1   0.000000       12.841268443912      15.694883722484      15.694883722484
       677    1   0.000000        7.134038020556       9.987653278011       9.987653278011
       678    1   0.000000        7.134038077516       9.987653356088      15.694883722484
       679    1   0.000000        7.134038077516      15.694883722484       9.987653356088
       680    1   0.000000        7.134038096847      15.694883703153      15.694883703153
       681    1   0.000000        9.987653250918      12.841268549082       9.987653250918
       682    1   0.000000        9.987653278011      12.841268521989      15.694883779444
       683    1   0.000000        9.987653278011       7.134038020556       9.987653278011
       684    1   0.000000        9.987653356088       7.134038077516      15.694883722484
       685    1   0.000000       15.694883779444      12.841268521989       9.987653278011
       686    1   0.000000       15.694883722484      12.841268443912      15.694883722484
       687    1   0.000000       15.694883722484       7.134038077516       9.987653356088
       688    1   0.000000       15.694883703153       7.134038096847      15.694883703153
       689    1   0.000000        9.987653250918       9.987653250918      12.841268549082
       690    1   0.000000        9.987653278011       9.987653278011       7.134038020556
       691    1   0.000000        9.987653278011      15.694883779444      12.841268521989
       692    1   0.000000        9.987653356088      15.694883722484       7.134038077516
       693    1   0.000000       15.694883779444       9.987653278011      12.841268521989
       694    1   0.000000       15.694883722484       9.987653356088       7.134038077516
       695    1   0.000000       15.694883722484      15.694883722484      12.841268443912
       696    1   0.000000       15.694883703153      15.694883703153       7.134038096847
       697    1   0.000000       12.841268549082      12.841268549082      12.841268549082
       698    1   0.000000       12.841268521989      12.841268521989       7.134038020556
       699    1   0.000000       12.841268521989       7.134038020556      12.841268521989
       700    1   0.000000       12.841268443912       7.134038077516       7.134038077516
       701    1   0.000000        7.134038020556      12.841268521989      12.841268521989
       702    1   0.000000        7.134038077516      12.841268443912       7.134038077516
       703    1   0.000000        7.134038077516       7.134038077516      12.841268443912
       704    1   0.000000        7.134038096847       7.134038096847       7.134038096847
       705    1   0.000000        9.987653250918       9.987653250918       9.987653250918
       706    1   0.000000        9.987653278011       9.987653278011      15.694883779444
       707    1   0.000000        9.987653356088      15.694883722484      15.694883722484
       708    1   0.000000       15.694883779444       9.987653278011       9.987653278011
       709    1   0.000000       15.694883722484       9.987653356088      15.694883722484
       710    1   0.000000       15.694883722484      15.694883722484       9.987653356088
       711    1   0.000000       15.694883703153      15.694883703153      15.694883703153
       712    1   0.000000       12.841268549082      12.841268549082       9.987653250918
       713    1   0.000000       12.841268521989      12.841268521989      15.694883779444
       714    1   0.000000       12.841268521989       7.134038020556       9.987653278011
       715    1   0.000000       12.841268443912       7.134038077516      15.694883722484
       716    1   0.000000        7.134038020556      12.841268521989       9.987653278011
       717    1   0.000000        7.134038077516      12.841268443912      15.694883722484
       718    1   0.000000        7.134038077516       7.134038077516       9.987653356088
       719    1   0.000000        7.134038096847       7.134038096847      15.694883703153
       720    1   0.000000       12.841268549082       9.987653250918      12.841268549082
       721    1   0.000000       12.841268521989       9.987653278011       7.134038020556
       722    1   0.000000       12.841268521989      15.694883779444      12.841268521989
       723    1   0.000000       12.841268443912      15.694883722484       7.134038077516
       724    1   0.000000        7.134038020556       9.987653278011      12.841268521989
       725    1   0.000000        7.134038077516       9.987653356088       7.134038077516
       726    1   0.000000        7.134038077516      15.694883722484      12.841268443912
       727    1   0.000000        7.134038096847      15.694883703153       7.134038096847
       728    1   0.000000        9.987653250918      12.841268549082      12.841268549082
       729    1   0.000000        9.987653278011      12.841268521989       7.134038020556
       730    1   0.000000        9.987653278011       7.134038020556      12.841268521989
       731    1   0.000000        9.987653356088       7.134038077516       7.134038077516
       732    1   0.000000       15.694883779444      12.841268521989      12.841268521989
       733    1   0.000000       15.694883722484      12.841268443912       7.134038077516
       734    1   0.000000       15.694883722484       7.134038077516      12.841268443912
       735    1   0.000000       15.694883703153       7.134038096847       7.134038096847
       736    2   0.000000       11.414460900000      11.414460900000      11.414460900000
       737    2   0.000000       11.414460900000      11.414460900000       5.707230450000
       738    2   0.000000       11.414460900000       5.707230450000      11.414460900000
       739    2   0.000000       11.414460900000       5.707230450000       5.707230450000
       740    2   0.000000        5.707230450000      11.414460900000      11.414460900000
       741    2   0.000000        5.707230450000      11.414460900000       5.707230450000
       742    2   0.000000        5.707230450000       5.707230450000      11.414460900000
       743    2   0.000000        5.707230450000       5.707230450000       5.707230450000
       744    2   0.000000        8.560845616629       8.560845616629      11.414460900000
       745    2   0.000000        8.560845731909       8.560845731909       5.707230450000
       746    2   0.000000        8.560845616629      14.268076183371      11.414460900000
       747    2   0.000000        8.560845731909      14.268076068091       5.707230450000
       748    2   0.000000       14.268076183371       8.560845616629      11.414460900000
       749    2   0.000000       14.268076068091       8.560845731909       5.707230450000
       750    2   0.000000       14.268076183371      14.268076183371      11.414460900000
       751    2   0.000000       14.268076068091      14.268076068091       5.707230450000
       752    2   0.000000        8.560845616629      11.414460900000       8.560845616629
       753    2   0.000000        8.560845616629      11.414460900000      14.268076183371
       754    2   0.000000        8.560845731909       5.707230450000       8.560845731909
       755    2   0.000000        8.560845731909       5.707230450000      14.268076068091
       756    2   0.000000       14.268076183371      11.414460900000       8.560845616629
       757    2   0.000000       14.268076183371      11.414460900000      14.268076183371
       758    2   0.000000       14.268076068091       5.707230450000       8.560845731909
       759    2   0.000000       14.268076068091       5.707230450000      14.268076068091
       760    2   0.000000       11.414460900000       8.560845616629       8.560845616629
       761    2   0.000000       11.414460900000       8.560845616629      14.268076183371
       762    2   0.000000       11.414460900000      14.268076183371       8.560845616629
       763    2   0.000000       11.414460900000      14.268076183371      14.268076183371
       764    2   0.000000        5.707230450000       8.560845731909       8.560845731909
       765    2   0.000000        5.707230450000       8.560845731909      14.268076068091
       766    2   0.000000        5.707230450000      14.268076068091       8.560845731909
       767    2   0.000000        5.707230450000      14.268076068091      14.268076068091
       768    1   0.000000       14.268076125000      14.268076125000      14.268076125000
