# Supplementary material for: Understanding Ionic Diffusion Mechanisms in Li2S Coatings for Solid-State Batteries: Development of a Tailored Reactive Force Field for Multiscale Simulations
Source: J Phys Chem C Nanomater Interfaces. 2023 Nov 15;127(47):22880–8. doi: 10.1021/acs.jpcc.3c04991 (PMC10694816; doi:10.1021/acs.jpcc.3c04991)
Supplement: Supplementary file 2 — jp3c04991_si_002.zip [file jp3c04991_si_002.zip › SI_input_data/Livac_inf_dilution_333.data]

 # File generated with Atomsk by 39320 on 2023-05-11 17:35:10
 
         323  atoms
           2  atom types
 
      0.000000000000      17.087026280000  xlo xhi
      0.000000000000      17.104914979697  ylo yhi
      0.000000000000      17.086988130478  zlo zhi
      0.000101801146       0.036106952567       0.000101479787  xy xz yz
 
Masses
 
            1   6.94000000              # Li
            2   32.06000000             # S
 
Atoms # charge
 
         1    1   0.000000        1.423489438117      -1.424065314013      -1.423091404589
         2    1   0.000000        1.430412352465      -1.424139388254       4.271745404629
         3    1   0.000000        1.409110401152      -1.422709699803      -7.119678710308
         4    1   0.000000        1.427496465492       4.276483892686      -1.425026047500
         5    1   0.000000        1.427747095829       4.278270242669       4.273467913115
         6    1   0.000000        1.408988829360       4.279574789039      -7.118342347585
         7    1   0.000000        1.425609876510      -7.126342462395      -1.422168947945
         8    1   0.000000        1.428350981776      -7.125015286382       4.271085383840
         9    1   0.000000        1.408614614117      -7.128997853989      -7.119332480867
        10    1   0.000000        7.114611556745      -1.429165799643      -1.422410929782
        11    1   0.000000        7.123712405392      -1.423373722936       4.269409908565
        12    1   0.000000        7.105052295509      -1.445197332150      -7.123357433594
        13    1   0.000000        7.135260094779       4.281932056059      -1.430545057782
        14    1   0.000000        7.121696000195       4.280594000284       4.270929379239
        15    1   0.000000        7.233940420168       4.309891868927      -7.170694195443
        16    1   0.000000        7.119620837802      -7.130646305201      -1.429071862865
        17    1   0.000000        7.123621703067      -7.120595963883       4.261833977316
        18    1   0.000000        7.105737167259      -7.136804234442      -7.119184897618
        19    1   0.000000       -4.270772718751      -1.424363174274      -1.419680162635
        20    1   0.000000       -4.261444627236      -1.429736317177       4.271296860626
        21    1   0.000000       -4.287867739641      -1.445227414085      -7.116013188132
        22    1   0.000000       -4.266745120900       4.279244565853      -1.423885552452
        23    1   0.000000       -4.283499718045       4.282572345898       4.279219839480
        24    1   0.000000       -4.414913969776       4.309365037601      -7.068819854932
        25    1   0.000000       -4.269408051061      -7.120004574319      -1.413846716979
        26    1   0.000000       -4.265479942135      -7.130482642404       4.276501227994
        27    1   0.000000       -4.288542258795      -7.136436104733      -7.118766025512
        28    1   0.000000       -1.424804711926       1.427786544155      -1.421805581321
        29    1   0.000000       -1.419403062209       1.421364113288       4.275856914357
        30    1   0.000000       -1.435039580561       1.433849678101      -7.109035460318
        31    1   0.000000       -1.415770236426       7.131352441445      -1.412824050164
        32    1   0.000000       -1.422189609261       7.129661331082       4.278538301442
        33    1   0.000000       -1.451928887373       7.131029884838      -7.107402316611
        34    1   0.000000       -1.423370330130      -4.273623699132      -1.420340366620
        35    1   0.000000       -1.416316382503      -4.277647031351       4.273864545648
        36    1   0.000000       -1.437792072232      -4.277820204822      -7.117603063944
        37    1   0.000000        4.272856439004       1.421330235391      -1.428443755012
        38    1   0.000000        4.278846230726       1.428071768076       4.269805562985
        39    1   0.000000        4.255163756110       1.434877942340      -7.131642055742
        40    1   0.000000        4.275565833348       7.129627420476      -1.431269935207
        41    1   0.000000        4.269563655968       7.131614997595       4.260508709351
        42    1   0.000000        4.262418855757       7.129629888755      -7.128005334337
        43    1   0.000000        4.270836750864      -4.277680878857      -1.425318954078
        44    1   0.000000        4.278514852696      -4.273480921883       4.269508746036
        45    1   0.000000        4.255315610992      -4.279660505419      -7.120899867575
        46    1   0.000000       -7.112043484778       1.433883465202      -1.420022658999
        47    1   0.000000       -7.122625935954       1.434945658083       4.270215737731
        48    1   0.000000       -7.134595284526       1.337353419744      -7.119542860084
        49    1   0.000000       -7.110412198332       7.131063561713      -1.436949286239
        50    1   0.000000       -7.118940070656       7.129697625740       4.277429243693
        51    1   0.000000       -7.134578023806       6.913754895691      -7.119558754101
        52    1   0.000000       -7.120650807210      -4.277786382875      -1.422723046799
        53    1   0.000000       -7.111917389506      -4.279592852505       4.270378903148
        54    1   0.000000       -7.134584789315      -4.310592337593      -7.119498843823
        55    1   0.000000       -1.420088679527      -1.424048390251       1.426501899516
        56    1   0.000000       -1.407382207366      -1.429115080377       7.117609904233
        57    1   0.000000       -1.428710111404      -1.424380089016      -4.267754750594
        58    1   0.000000       -1.421980995245       4.276500851558       1.430479078921
        59    1   0.000000       -1.415438766159       4.281982946165       7.138241594623
        60    1   0.000000       -1.432873107326       4.279227699858      -4.263752220599
        61    1   0.000000       -1.419195610004      -7.126325531328       1.428654321354
        62    1   0.000000       -1.414066401433      -7.130595516340       7.122667182163
        63    1   0.000000       -1.422907621458      -7.120021515473      -4.266368514778
        64    1   0.000000        4.274750043571      -1.424156316537       1.421390920293
        65    1   0.000000        4.284445188672      -1.423356824831       7.114683192645
        66    1   0.000000        4.262273885313      -1.429787046708      -4.270452370287
        67    1   0.000000        4.276500782792       4.278253288104       1.418688091510
        68    1   0.000000        4.285994270889       4.280610877169       7.112629633622
        69    1   0.000000        4.270184166785       4.282521438026      -4.292558151211
        70    1   0.000000        4.274051810849      -7.125032222778       1.419364878013
        71    1   0.000000        4.276835246890      -7.120579021026       7.114642406738
        72    1   0.000000        4.267435857241      -7.130533426673      -4.274464745303
        73    1   0.000000       -7.116693643296      -1.422658957860       1.424160464151
        74    1   0.000000       -7.108336277989      -1.445112740134       7.120097548830
        75    1   0.000000       -7.125066666685      -1.445210528289      -4.272812568902
        76    1   0.000000       -7.115323674606       4.279625522105       1.424002131250
        77    1   0.000000       -7.155366398505       4.309977507933       7.249051162269
        78    1   0.000000       -7.078107726394       4.309380887793      -4.399992489403
        79    1   0.000000       -7.116382351911      -7.128947116850       1.423697907912
        80    1   0.000000       -7.104196106545      -7.136719662990       7.120807475915
        81    1   0.000000       -7.127854723327      -7.136419206358      -4.273447397905
        82    1   0.000000        1.426813700268       1.426690558461       1.423793376136
        83    1   0.000000        1.439548251682       1.430260377056       7.120468262328
        84    1   0.000000        1.411859203478       1.428594530411      -4.272519340124
        85    1   0.000000        1.427336699014       7.129483324342       1.424281401946
        86    1   0.000000        1.433809690935       7.128284214462       7.121302161065
        87    1   0.000000        1.419974510443       7.127862242201      -4.272762116794
        88    1   0.000000        1.427049665532      -4.274523618352       1.424062702868
        89    1   0.000000        1.433927597895      -4.274626944735       7.118820607177
        90    1   0.000000        1.419112690472      -4.274808111991      -4.270911406198
        91    1   0.000000        7.123502798569       1.430226548587       1.424490115239
        92    1   0.000000        7.124335792129       1.435893807359       7.109288554035
        93    1   0.000000        7.069396590178       1.339472102376      -4.231525303279
        94    1   0.000000        7.124358409715       7.128250346747       1.418715893047
        95    1   0.000000        7.104238869629       7.152739177637       7.089200101588
        96    1   0.000000        7.130946904324       7.133902767381      -4.291755154124
        97    1   0.000000        7.121809388670      -4.274660796577       1.418906908671
        98    1   0.000000        7.132150755574      -4.283238701991       7.117120986911
        99    1   0.000000        7.111955646053      -4.292239170737      -4.273101817290
       100    1   0.000000       -4.269517887414       1.428628343540       1.420875898728
       101    1   0.000000       -4.216569410827       1.339539271623       7.078314559132
       102    1   0.000000       -4.271468380696       1.436761884063      -4.262460301081
       103    1   0.000000       -4.269709666988       7.127896104770       1.428957781059
       104    1   0.000000       -4.276634650841       7.133970660432       7.139957522913
       105    1   0.000000       -4.251313504539       7.152903151331      -4.242381917929
       106    1   0.000000       -4.267928502071      -4.274774265152       1.428159915908
       107    1   0.000000       -4.258089346293      -4.292171501087       7.120994893650
       108    1   0.000000       -4.278128988454      -4.281648585517      -4.269072887315
       109    1   0.000000       -1.424058485320      -1.422138690004      -1.421044004185
       110    1   0.000000       -1.417706913304      -1.425437891206       4.274686059351
       111    1   0.000000       -1.436906132136      -1.426083666861      -7.111697776002
       112    1   0.000000       -1.418112506645       4.281209573358      -1.415144449075
       113    1   0.000000       -1.423263352110       4.281803882640       4.280478165900
       114    1   0.000000       -1.470965688352       4.280143060949      -7.110937582646
       115    1   0.000000       -1.422471299259      -7.124421686487      -1.419426302590
       116    1   0.000000       -1.419345346510      -7.127157488007       4.276532719422
       117    1   0.000000       -1.434407225461      -7.121516434027      -7.113988599309
       118    1   0.000000        4.271672263633      -1.425471751960      -1.426728192824
       119    1   0.000000        4.277813189751      -1.422660067758       4.268791633173
       120    1   0.000000        4.256736834794      -1.429966292460      -7.128145464293
       121    1   0.000000        4.277486511111       4.281769954212      -1.432330825634
       122    1   0.000000        4.271998198700       4.281352194374       4.262955040762
       123    1   0.000000        4.289876400753       4.280473614376      -7.128726671153
       124    1   0.000000        4.273481594882      -7.127191369281      -1.428336590465
       125    1   0.000000        4.276690039026      -7.124108832342       4.267704714258
       126    1   0.000000        4.251702488385      -7.122341729293      -7.124972573718
       127    1   0.000000       -7.114726723901      -1.426049874899      -1.421866559548
       128    1   0.000000       -7.119143042506      -1.429898588083       4.271798474474
       129    1   0.000000       -7.134994287050      -1.460410273562      -7.119924404411
       130    1   0.000000       -7.114004614943       4.280176645906      -1.455961607048
       131    1   0.000000       -7.119620305877       4.280541518826       4.304905208581
       132    1   0.000000       -7.117046086756      -7.121482613388      -1.419328920959
       133    1   0.000000       -7.116014604195      -7.122274073498       4.266791313114
       134    1   0.000000       -7.134532270179      -7.186126420184      -7.119429357725
       135    1   0.000000        1.423058163924       1.427501066651      -1.425509953263
       136    1   0.000000        1.431990034060       1.427729778257       4.272581457933
       137    1   0.000000        1.410415158652       1.428597165789      -7.120238601447
       138    1   0.000000        1.427879351825       7.127219834436      -1.424565155460
       139    1   0.000000        1.425236243968       7.128128202653       4.272711382330
       140    1   0.000000        1.407012038907       7.126394957031      -7.119336261379
       141    1   0.000000        1.424231421492      -4.275059770720      -1.424168347258
       142    1   0.000000        1.430646762211      -4.274641326906       4.272125181217
       143    1   0.000000        1.408726599849      -4.272691284570      -7.119570906051
       144    1   0.000000        7.129686622411       1.430524891993      -1.413123111122
       145    1   0.000000        7.126581758665       1.431324250335       4.272725311519
       146    1   0.000000        7.088168463941       1.410313033566      -7.153368139813
       147    1   0.000000        7.126454420900       7.124858447293      -1.438115939276
       148    1   0.000000        7.120412893684       7.133838617962       4.261838978156
       149    1   0.000000        7.106190488524       7.148301022028      -7.162971866052
       150    1   0.000000        7.120266172819      -4.278185384079      -1.426470769738
       151    1   0.000000        7.126257362518      -4.274913244098       4.266176593064
       152    1   0.000000        7.103435117219      -4.289295059734      -7.125030522745
       153    1   0.000000       -4.272426787124       1.430863259298      -1.426936355885
       154    1   0.000000       -4.276179358378       1.431199895052       4.258747213462
       155    1   0.000000       -4.270460645457       1.410462431535      -7.085802162649
       156    1   0.000000       -4.266698607715       7.133376102141      -1.414121816869
       157    1   0.000000       -4.272315410235       7.125401184423       4.287162105004
       158    1   0.000000       -4.289503972016       7.148368020494      -7.077721854942
       159    1   0.000000       -4.271047666167      -4.273047807680      -1.419714876105
       160    1   0.000000       -4.266055594478      -4.278885465124       4.274547091451
       161    1   0.000000       -4.285443607088      -4.288237409671      -7.114413165704
       162    1   0.000000        1.427263515857      -1.423669414549       1.424259170528
       163    1   0.000000        1.439628294943      -1.422939284422       7.120413531649
       164    1   0.000000        1.417926333941      -1.423882187794      -4.273220881822
       165    1   0.000000        1.427053665629       4.278658899438       1.424015897089
       166    1   0.000000        1.438411962442       4.279516538883       7.121187358274
       167    1   0.000000        1.415720790402       4.278918557904      -4.273004307311
       168    1   0.000000        1.427300390321      -7.125646796366       1.424329831252
       169    1   0.000000        1.432756179536      -7.125433737597       7.118936117498
       170    1   0.000000        1.420777958230      -7.125040752703      -4.270616707753
       171    1   0.000000        7.123431292011      -1.422973111989       1.424587254962
       172    1   0.000000        7.126772925876      -1.430357000414       7.111737565945
       173    1   0.000000        7.116380967108      -1.454313471596      -4.278493225253
       174    1   0.000000        7.124236413515       4.279482699285       1.423335351482
       175    1   0.000000        7.115683339652       4.317925707922       7.100637249543
       176    1   0.000000        7.114413349379       4.319000284731      -4.275643601019
       177    1   0.000000        7.121905492454      -7.125467596983       1.417752215587
       178    1   0.000000        7.129013480079      -7.121525150795       7.114007190480
       179    1   0.000000        7.119349493214      -7.137874038326      -4.280335843153
       180    1   0.000000       -4.270223547815      -1.423848334356       1.426961474771
       181    1   0.000000       -4.263454536550      -1.454245743677       7.125414707439
       182    1   0.000000       -4.272515219939      -1.429534478850      -4.263487907597
       183    1   0.000000       -4.269977765455       4.278952396752       1.424721537951
       184    1   0.000000       -4.260574788804       4.319067983800       7.123406712282
       185    1   0.000000       -4.262222211601       4.317855952377      -4.253250760506
       186    1   0.000000       -4.267647212893      -7.125006897627       1.429841520543
       187    1   0.000000       -4.265324632127      -7.137806281610       7.128420946640
       188    1   0.000000       -4.275012161128      -7.118926823670      -4.265945788655
       189    1   0.000000       -1.422491198694       1.427518002145       1.426058765704
       190    1   0.000000       -1.398045570313       1.430575645412       7.132648290338
       191    1   0.000000       -1.435952826522       1.430846377817      -4.269410475110
       192    1   0.000000       -1.421502364639       7.127236792739       1.430844024154
       193    1   0.000000       -1.423011354073       7.124909330061       7.129435018746
       194    1   0.000000       -1.423092344577       7.133359178212      -4.263743326004
       195    1   0.000000       -1.421180983937      -4.275042836041       1.427263124807
       196    1   0.000000       -1.411447009688      -4.278134606967       7.123290042723
       197    1   0.000000       -1.428762324122      -4.273064723748      -4.268012669927
       198    1   0.000000        4.275606366081       1.427712854268       1.422949858615
       199    1   0.000000        4.287783601555       1.431341145649       7.117528543760
       200    1   0.000000        4.249710120990       1.431149152601      -4.285177576642
       201    1   0.000000        4.275755873257       7.128111237578       1.416161882796
       202    1   0.000000        4.276918124152       7.133855541228       7.111348757837
       203    1   0.000000        4.278166931921       7.125350295605      -4.281407570604
       204    1   0.000000        4.275113385526      -4.274658255956       1.421641491934
       205    1   0.000000        4.281200322909      -4.274896311534       7.117251947582
       206    1   0.000000        4.265497444264      -4.278936241283      -4.275053238485
       207    1   0.000000       -7.117233842173       1.428647918713       1.425449432134
       208    1   0.000000       -7.138365635916       1.410397703819       7.103260176468
       209    1   0.000000       -7.094801965427       1.410479240808      -4.255486348938
       210    1   0.000000       -7.116304856123       7.126445684171       1.422010502451
       211    1   0.000000       -7.147897180106       7.148385856268       7.121268304671
       212    1   0.000000       -7.086727839211       7.148384668375      -4.274580857134
       213    1   0.000000       -7.116603576328      -4.272640545448       1.423793397736
       214    1   0.000000       -7.110029671783      -4.289210467265       7.118500836406
       215    1   0.000000       -7.123478409970      -4.288220518901      -4.270374902459
       216    2   0.000000        0.002454385383       0.003310071842       0.002449184780
       217    2   0.000000        0.006905237240       0.004011019294       5.698752322091
       218    2   0.000000       -0.011349641169       0.002599359124      -5.695158957564
       219    2   0.000000        0.007165332463       5.700690574558       0.007116350757
       220    2   0.000000        0.002682835844       5.698624923353       5.701184879176
       221    2   0.000000       -0.013772701408       5.701040818030      -5.693833506461
       222    2   0.000000        0.002959684785      -5.697506179381       0.002987274751
       223    2   0.000000        0.007972314043      -5.698651274335       5.696492761906
       224    2   0.000000       -0.004581533730      -5.694245399710      -5.693383021088
       225    2   0.000000        5.698754214136       0.003977143840      -0.005136954555
       226    2   0.000000        5.704185660518       0.000442544809       5.692144732506
       227    2   0.000000        5.687945232595      -0.002079371418      -5.701421954462
       228    2   0.000000        5.701211663637       5.698591008144      -0.009398378644
       229    2   0.000000        5.680554776120       5.709626858708       5.668529823474
       230    2   0.000000        5.706507332344       5.697407398150      -5.709734661857
       231    2   0.000000        5.696463045768      -5.698685129801      -0.004031165677
       232    2   0.000000        5.700447477564      -5.694180687014       5.688448260877
       233    2   0.000000        5.682533978249      -5.702551602289      -5.696518902487
       234    2   0.000000       -5.695170209936       0.002633186796       0.000684927993
       235    2   0.000000       -5.689389921453      -0.002011658380       5.699980339485
       236    2   0.000000       -5.702556363452      -0.018624263258      -5.690518766730
       237    2   0.000000       -5.693816038988       5.701074623221      -0.001774842287
       238    2   0.000000       -5.697629537097       5.697475270700       5.718526042712
       239    2   0.000000       -5.625924769672       5.773001763300      -5.614083330565
       240    2   0.000000       -5.693413809137      -5.694211542211       0.007483172663
       241    2   0.000000       -5.684532170144      -5.702483950368       5.694592663178
       242    2   0.000000       -5.705833257702      -5.708170250628      -5.693754953538
       243    2   0.000000       -2.845729081351      -2.845928273332       0.004798580039
       244    2   0.000000       -2.838323900681      -2.849980715011       5.698634649801
       245    2   0.000000       -2.857194575362      -2.851876564315      -5.693462999950
       246    2   0.000000       -2.845934183148       2.850832545284       0.003795286719
       247    2   0.000000       -2.863214355178       2.846758434134       5.722330018466
       248    2   0.000000       -2.868726464681       2.851510099144      -5.691163964879
       249    2   0.000000       -2.841757487558      -8.548280319066       0.010245202680
       250    2   0.000000       -2.840186187192       8.550427346988       5.700357795451
       251    2   0.000000       -2.837185781435      -8.528649245537      -5.683948846676
       252    2   0.000000        2.850077479783      -2.847169656306      -0.001941823993
       253    2   0.000000        2.856104352607      -2.846546109031       5.693732638024
       254    2   0.000000        2.839596530341      -2.846385995017      -5.696683351321
       255    2   0.000000        2.855307534671       2.850180194987      -0.007013430952
       256    2   0.000000        2.855479101398       2.850914401363       5.693750423197
       257    2   0.000000        2.839428002925       2.853035138028      -5.700681356802
       258    2   0.000000        2.850498135519      -8.551680741132      -0.002284720318
       259    2   0.000000        2.849909013899      -8.548012671760       5.689155604449
       260    2   0.000000        2.838511797097       8.550967690752      -5.696069301184
       261    2   0.000000       -8.542655399408      -2.845196337650      -0.002908796848
       262    2   0.000000        8.552504959199      -2.852780539573       5.693032236238
       263    2   0.000000       -8.553796831557      -2.863682881456      -5.698048287144
       264    2   0.000000       -8.539018860253       2.852870288481      -0.003938772326
       265    2   0.000000        8.549870065984       2.852299048932       5.705247336984
       266    2   0.000000       -8.528094555940       2.795362802772      -5.723633291981
       267    2   0.000000       -8.542114626882       8.551339044048      -0.003646130694
       268    2   0.000000        8.544813771277      -8.529593279823       5.671289532484
       269    2   0.000000       -8.551819755467       8.540118831889      -5.699371831761
       270    2   0.000000       -2.850502774684      -0.000577859190      -2.844485664997
       271    2   0.000000       -2.845985786494       0.003748843070       2.853756781306
       272    2   0.000000       -2.872729401824      -0.002750053431      -8.538532608102
       273    2   0.000000       -2.826773872971       5.709149911470      -2.820840762584
       274    2   0.000000       -2.847635592580       5.698341317375       2.857574203226
       275    2   0.000000       -2.885883069203       5.695779541248      -8.531527116056
       276    2   0.000000       -2.846174993967      -5.693665488132      -2.840133208460
       277    2   0.000000       -2.842326509755      -5.698955888758       2.852125348490
       278    2   0.000000       -2.865311966216      -5.702014991201      -8.542306044819
       279    2   0.000000        2.847736520019       0.003714956467      -2.852009787719
       280    2   0.000000        2.852092406045       0.002979250725       2.846071926554
       281    2   0.000000        2.866111381528       0.002614345236       8.542237691566
       282    2   0.000000        2.851584267340       5.698307398054      -2.853701548502
       283    2   0.000000        2.846771710980       5.701508030590       2.840728619290
       284    2   0.000000        2.866529778238       5.700327621833       8.542890235544
       285    2   0.000000        2.846078954997      -5.698989743717      -2.848313131750
       286    2   0.000000        2.850993683494      -5.697503200075       2.845009378509
       287    2   0.000000        2.857510055607      -5.695052996538       8.541952565151
       288    2   0.000000       -8.544583985369      -0.002716296976      -2.854680020112
       289    2   0.000000        8.548275075077       0.002580527425       2.848054186111
       290    2   0.000000        8.556185341094      -0.018677125464       8.538124260570
       291    2   0.000000       -8.537572460707       5.695813177689      -2.867882376714
       292    2   0.000000        8.548962340419       5.700293802422       2.848437292703
       293    2   0.000000        8.479064033878       5.774024032148       8.461131345271
       294    2   0.000000       -8.548375587636      -5.701981168034      -2.847220707824
       295    2   0.000000        8.547937935231      -5.695086863533       2.839487391906
       296    2   0.000000        8.559677756619      -5.709323797393       8.541643100785
       297    2   0.000000       -0.001231702266      -2.845945202565      -2.845715930073
       298    2   0.000000        0.004063829338      -2.847152718049       2.850092164937
       299    2   0.000000       -0.020977351738      -2.845247055037      -8.542613246567
       300    2   0.000000       -0.002201593709       2.850815620603      -2.845952815944
       301    2   0.000000       -0.000962878020       2.850197194288       2.855299016950
       302    2   0.000000       -0.021965799673       2.852819598621      -8.539008451452
       303    2   0.000000        0.004189434425      -8.548297256926      -2.841721916632
       304    2   0.000000        0.003687943604      -8.551663798134       2.850547495052
       305    2   0.000000       -0.021645857238       8.551288333858      -8.542138744331
       306    2   0.000000        5.692607279070      -2.850031487469      -2.850342505690
       307    2   0.000000        5.699738314064      -2.846563033125       2.844083371978
       308    2   0.000000        5.711075060064      -2.852763628596       8.540472777582
       309    2   0.000000        5.716283831204       2.846707372627      -2.875316880275
       310    2   0.000000        5.699788615162       2.850897473248       2.843424175807
       311    2   0.000000        5.723318448137       2.852315871360       8.537778124145
       312    2   0.000000        5.694394192618       8.550376552812      -2.852276279464
       313    2   0.000000        5.695114338218      -8.548029605206       2.837931651544
       314    2   0.000000        5.689282437873      -8.529576284921       8.532861337682
       315    2   0.000000       -5.699504823276      -2.851859648099      -2.845140247575
       316    2   0.000000       -5.690687126428      -2.846335226413       2.851644911444
       317    2   0.000000       -5.716127779708      -2.863699770050      -8.541720025662
       318    2   0.000000       -5.697196289221       2.851526932988      -2.856710913332
       319    2   0.000000       -5.694651630260       2.853085929224       2.851450912229
       320    2   0.000000       -5.741624806355       2.795346218894      -8.515997423368
       321    2   0.000000       -5.689982124575      -8.528632266912      -2.825117817227
       322    2   0.000000       -5.690007680992       8.551018448856       2.850491051031
       323    2   0.000000       -5.717379416433       8.540101962511      -8.539808027580
