# Supplementary material for: Understanding Ionic Diffusion Mechanisms in Li2S Coatings for Solid-State Batteries: Development of a Tailored Reactive Force Field for Multiscale Simulations
Source: J Phys Chem C Nanomater Interfaces. 2023 Nov 15;127(47):22880–8. doi: 10.1021/acs.jpcc.3c04991 (PMC10694816; doi:10.1021/acs.jpcc.3c04991)
Supplement: Supplementary file 2 — jp3c04991_si_002.zip [file jp3c04991_si_002.zip › SI_input_data/vac_Li_p2c.data]

 # File generated with Atomsk by 39320 on 2023-04-13 16:12:54
 
         318  atoms
           2  atom types
 
      0.000000000000      17.091642410000  xlo xhi
      0.000000000000      17.091642410000  ylo yhi
      0.000000000000      17.091642410000  zlo zhi
 
Masses
 
            1   6.94000000              # Li
            2   32.06000000             # S
 
Atoms # charge
 
         1    1   0.000000        1.424303534168      -1.424303534168      -1.424303534168
         2    1   0.000000        1.424303534168      -1.424303534168       4.272910602505
         3    1   0.000000        1.424303534168      -1.424303534168      -7.121517670842
         4    1   0.000000        1.424303534168       4.272910602505      -1.424303534168
         5    1   0.000000        1.424303534168       4.272910602505       4.272910602505
         6    1   0.000000        1.424303534168       4.272910602505      -7.121517670842
         7    1   0.000000        1.424303534168      -7.121517670842      -1.424303534168
         8    1   0.000000        1.424303534168      -7.121517670842       4.272910602505
         9    1   0.000000        1.424303534168      -7.121517670842      -7.121517670842
        10    1   0.000000        7.121517670842      -1.424303534168      -1.424303534168
        11    1   0.000000        7.121517670842      -1.424303534168       4.272910602505
        12    1   0.000000        7.121517670842      -1.424303534168      -7.121517670842
        13    1   0.000000        7.121517670842       4.272910602505      -1.424303534168
        14    1   0.000000        7.121517670842       4.272910602505       4.272910602505
        15    1   0.000000        7.121517670842       4.272910602505      -7.121517670842
        16    1   0.000000        7.121517670842      -7.121517670842      -1.424303534168
        17    1   0.000000        7.121517670842      -7.121517670842       4.272910602505
        18    1   0.000000        7.121517670842      -7.121517670842      -7.121517670842
        19    1   0.000000       -4.272910602505      -1.424303534168      -1.424303534168
        20    1   0.000000       -4.272910602505      -1.424303534168       4.272910602505
        21    1   0.000000       -4.272910602505      -1.424303534168      -7.121517670842
        22    1   0.000000       -4.272910602505       4.272910602505      -1.424303534168
        23    1   0.000000       -4.272910602505       4.272910602505       4.272910602505
        24    1   0.000000       -4.272910602505       4.272910602505      -7.121517670842
        25    1   0.000000       -4.272910602505      -7.121517670842      -1.424303534168
        26    1   0.000000       -4.272910602505      -7.121517670842       4.272910602505
        27    1   0.000000       -4.272910602505      -7.121517670842      -7.121517670842
        28    1   0.000000       -1.424303534168       1.424303534168      -1.424303534168
        29    1   0.000000       -1.424303534168       1.424303534168       4.272910602505
        30    1   0.000000       -1.424303534168       1.424303534168      -7.121517670842
        31    1   0.000000       -1.424303534168       7.121517670842      -1.424303534168
        32    1   0.000000       -1.424303534168       7.121517670842       4.272910602505
        33    1   0.000000       -1.424303534168       7.121517670842      -7.121517670842
        34    1   0.000000       -1.424303534168      -4.272910602505      -1.424303534168
        35    1   0.000000       -1.424303534168      -4.272910602505       4.272910602505
        36    1   0.000000       -1.424303534168      -4.272910602505      -7.121517670842
        37    1   0.000000        4.272910602505       1.424303534168      -1.424303534168
        38    1   0.000000        4.272910602505       1.424303534168       4.272910602505
        39    1   0.000000        4.272910602505       1.424303534168      -7.121517670842
        40    1   0.000000        4.272910602505       7.121517670842      -1.424303534168
        41    1   0.000000        4.272910602505       7.121517670842       4.272910602505
        42    1   0.000000        4.272910602505       7.121517670842      -7.121517670842
        43    1   0.000000        4.272910602505      -4.272910602505      -1.424303534168
        44    1   0.000000        4.272910602505      -4.272910602505       4.272910602505
        45    1   0.000000        4.272910602505      -4.272910602505      -7.121517670842
        46    1   0.000000       -7.121517670842       1.424303534168      -1.424303534168
        47    1   0.000000       -7.121517670842       1.424303534168       4.272910602505
        48    1   0.000000       -7.121517670842       1.424303534168      -7.121517670842
        49    1   0.000000       -7.121517670842       7.121517670842      -1.424303534168
        50    1   0.000000       -7.121517670842       7.121517670842       4.272910602505
        51    1   0.000000       -7.121517670842       7.121517670842      -7.121517670842
        52    1   0.000000       -7.121517670842      -4.272910602505      -1.424303534168
        53    1   0.000000       -7.121517670842      -4.272910602505       4.272910602505
        54    1   0.000000       -7.121517670842      -4.272910602505      -7.121517670842
        55    1   0.000000       -1.424303534168      -1.424303534168       1.424303534168
        56    1   0.000000       -1.424303534168      -1.424303534168       7.121517670842
        57    1   0.000000       -1.424303534168      -1.424303534168      -4.272910602505
        58    1   0.000000       -1.424303534168       4.272910602505       1.424303534168
        59    1   0.000000       -1.424303534168       4.272910602505       7.121517670842
        60    1   0.000000       -1.424303534168       4.272910602505      -4.272910602505
        61    1   0.000000       -1.424303534168      -7.121517670842       1.424303534168
        62    1   0.000000       -1.424303534168      -7.121517670842       7.121517670842
        63    1   0.000000       -1.424303534168      -7.121517670842      -4.272910602505
        64    1   0.000000        4.272910602505      -1.424303534168       1.424303534168
        65    1   0.000000        4.272910602505      -1.424303534168       7.121517670842
        66    1   0.000000        4.272910602505      -1.424303534168      -4.272910602505
        67    1   0.000000        4.272910602505       4.272910602505       1.424303534168
        68    1   0.000000        4.272910602505       4.272910602505       7.121517670842
        69    1   0.000000        4.272910602505       4.272910602505      -4.272910602505
        70    1   0.000000        4.272910602505      -7.121517670842       1.424303534168
        71    1   0.000000        4.272910602505      -7.121517670842       7.121517670842
        72    1   0.000000        4.272910602505      -7.121517670842      -4.272910602505
        73    1   0.000000       -7.121517670842      -1.424303534168       1.424303534168
        74    1   0.000000       -7.121517670842      -1.424303534168       7.121517670842
        75    1   0.000000       -7.121517670842      -1.424303534168      -4.272910602505
        76    1   0.000000       -7.121517670842       4.272910602505       1.424303534168
        77    1   0.000000       -7.121517670842       4.272910602505       7.121517670842
        78    1   0.000000       -7.121517670842       4.272910602505      -4.272910602505
        79    1   0.000000       -7.121517670842      -7.121517670842       1.424303534168
        80    1   0.000000       -7.121517670842      -7.121517670842      -4.272910602505
        81    1   0.000000        1.424303534168       1.424303534168       1.424303534168
        82    1   0.000000        1.424303534168       1.424303534168       7.121517670842
        83    1   0.000000        1.424303534168       1.424303534168      -4.272910602505
        84    1   0.000000        1.424303534168       7.121517670842       1.424303534168
        85    1   0.000000        1.424303534168       7.121517670842       7.121517670842
        86    1   0.000000        1.424303534168       7.121517670842      -4.272910602505
        87    1   0.000000        1.424303534168      -4.272910602505       1.424303534168
        88    1   0.000000        1.424303534168      -4.272910602505       7.121517670842
        89    1   0.000000        1.424303534168      -4.272910602505      -4.272910602505
        90    1   0.000000        7.121517670842       1.424303534168       1.424303534168
        91    1   0.000000        7.121517670842       1.424303534168       7.121517670842
        92    1   0.000000        7.121517670842       1.424303534168      -4.272910602505
        93    1   0.000000        7.121517670842       7.121517670842       1.424303534168
        94    1   0.000000        7.121517670842       7.121517670842       7.121517670842
        95    1   0.000000        7.121517670842       7.121517670842      -4.272910602505
        96    1   0.000000        7.121517670842      -4.272910602505       1.424303534168
        97    1   0.000000        7.121517670842      -4.272910602505       7.121517670842
        98    1   0.000000        7.121517670842      -4.272910602505      -4.272910602505
        99    1   0.000000       -4.272910602505       1.424303534168       1.424303534168
       100    1   0.000000       -4.272910602505       1.424303534168       7.121517670842
       101    1   0.000000       -4.272910602505       1.424303534168      -4.272910602505
       102    1   0.000000       -4.272910602505       7.121517670842       1.424303534168
       103    1   0.000000       -4.272910602505       7.121517670842       7.121517670842
       104    1   0.000000       -4.272910602505       7.121517670842      -4.272910602505
       105    1   0.000000       -4.272910602505      -4.272910602505       1.424303534168
       106    1   0.000000       -4.272910602505      -4.272910602505       7.121517670842
       107    1   0.000000       -4.272910602505      -4.272910602505      -4.272910602505
       108    1   0.000000       -1.424303534168      -1.424303534168      -1.424303534168
       109    1   0.000000       -1.424303534168      -1.424303534168       4.272910602505
       110    1   0.000000       -1.424303534168      -1.424303534168      -7.121517670842
       111    1   0.000000       -1.424303534168       4.272910602505       4.272910602505
       112    1   0.000000       -1.424303534168       4.272910602505      -7.121517670842
       113    1   0.000000       -1.424303534168      -7.121517670842      -1.424303534168
       114    1   0.000000       -1.424303534168      -7.121517670842       4.272910602505
       115    1   0.000000       -1.424303534168      -7.121517670842      -7.121517670842
       116    1   0.000000        4.272910602505      -1.424303534168      -1.424303534168
       117    1   0.000000        4.272910602505      -1.424303534168       4.272910602505
       118    1   0.000000        4.272910602505      -1.424303534168      -7.121517670842
       119    1   0.000000        4.272910602505       4.272910602505      -1.424303534168
       120    1   0.000000        4.272910602505       4.272910602505      -7.121517670842
       121    1   0.000000        4.272910602505      -7.121517670842      -1.424303534168
       122    1   0.000000        4.272910602505      -7.121517670842       4.272910602505
       123    1   0.000000        4.272910602505      -7.121517670842      -7.121517670842
       124    1   0.000000       -7.121517670842      -1.424303534168      -1.424303534168
       125    1   0.000000       -7.121517670842      -1.424303534168       4.272910602505
       126    1   0.000000       -7.121517670842      -1.424303534168      -7.121517670842
       127    1   0.000000       -7.121517670842       4.272910602505      -1.424303534168
       128    1   0.000000       -7.121517670842       4.272910602505       4.272910602505
       129    1   0.000000       -7.121517670842       4.272910602505      -7.121517670842
       130    1   0.000000       -7.121517670842      -7.121517670842      -1.424303534168
       131    1   0.000000       -7.121517670842      -7.121517670842       4.272910602505
       132    1   0.000000        1.424303534168       1.424303534168      -1.424303534168
       133    1   0.000000        1.424303534168       1.424303534168       4.272910602505
       134    1   0.000000        1.424303534168       1.424303534168      -7.121517670842
       135    1   0.000000        1.424303534168       7.121517670842      -1.424303534168
       136    1   0.000000        1.424303534168       7.121517670842       4.272910602505
       137    1   0.000000        1.424303534168       7.121517670842      -7.121517670842
       138    1   0.000000        1.424303534168      -4.272910602505      -1.424303534168
       139    1   0.000000        1.424303534168      -4.272910602505       4.272910602505
       140    1   0.000000        1.424303534168      -4.272910602505      -7.121517670842
       141    1   0.000000        7.121517670842       1.424303534168      -1.424303534168
       142    1   0.000000        7.121517670842       1.424303534168       4.272910602505
       143    1   0.000000        7.121517670842       1.424303534168      -7.121517670842
       144    1   0.000000        7.121517670842       7.121517670842      -1.424303534168
       145    1   0.000000        7.121517670842       7.121517670842       4.272910602505
       146    1   0.000000        7.121517670842       7.121517670842      -7.121517670842
       147    1   0.000000        7.121517670842      -4.272910602505      -1.424303534168
       148    1   0.000000        7.121517670842      -4.272910602505       4.272910602505
       149    1   0.000000        7.121517670842      -4.272910602505      -7.121517670842
       150    1   0.000000       -4.272910602505       1.424303534168      -1.424303534168
       151    1   0.000000       -4.272910602505       1.424303534168       4.272910602505
       152    1   0.000000       -4.272910602505       1.424303534168      -7.121517670842
       153    1   0.000000       -4.272910602505       7.121517670842      -1.424303534168
       154    1   0.000000       -4.272910602505       7.121517670842       4.272910602505
       155    1   0.000000       -4.272910602505       7.121517670842      -7.121517670842
       156    1   0.000000       -4.272910602505      -4.272910602505      -1.424303534168
       157    1   0.000000       -4.272910602505      -4.272910602505       4.272910602505
       158    1   0.000000       -4.272910602505      -4.272910602505      -7.121517670842
       159    1   0.000000        1.424303534168      -1.424303534168       1.424303534168
       160    1   0.000000        1.424303534168      -1.424303534168       7.121517670842
       161    1   0.000000        1.424303534168      -1.424303534168      -4.272910602505
       162    1   0.000000        1.424303534168       4.272910602505       1.424303534168
       163    1   0.000000        1.424303534168       4.272910602505       7.121517670842
       164    1   0.000000        1.424303534168       4.272910602505      -4.272910602505
       165    1   0.000000        1.424303534168      -7.121517670842       1.424303534168
       166    1   0.000000        1.424303534168      -7.121517670842       7.121517670842
       167    1   0.000000        1.424303534168      -7.121517670842      -4.272910602505
       168    1   0.000000        7.121517670842      -1.424303534168       1.424303534168
       169    1   0.000000        7.121517670842      -1.424303534168       7.121517670842
       170    1   0.000000        7.121517670842      -1.424303534168      -4.272910602505
       171    1   0.000000        7.121517670842       4.272910602505       1.424303534168
       172    1   0.000000        7.121517670842       4.272910602505       7.121517670842
       173    1   0.000000        7.121517670842       4.272910602505      -4.272910602505
       174    1   0.000000        7.121517670842      -7.121517670842       1.424303534168
       175    1   0.000000        7.121517670842      -7.121517670842       7.121517670842
       176    1   0.000000        7.121517670842      -7.121517670842      -4.272910602505
       177    1   0.000000       -4.272910602505      -1.424303534168       1.424303534168
       178    1   0.000000       -4.272910602505      -1.424303534168       7.121517670842
       179    1   0.000000       -4.272910602505      -1.424303534168      -4.272910602505
       180    1   0.000000       -4.272910602505       4.272910602505       1.424303534168
       181    1   0.000000       -4.272910602505       4.272910602505       7.121517670842
       182    1   0.000000       -4.272910602505       4.272910602505      -4.272910602505
       183    1   0.000000       -4.272910602505      -7.121517670842       1.424303534168
       184    1   0.000000       -4.272910602505      -7.121517670842       7.121517670842
       185    1   0.000000       -4.272910602505      -7.121517670842      -4.272910602505
       186    1   0.000000       -1.424303534168       1.424303534168       1.424303534168
       187    1   0.000000       -1.424303534168       1.424303534168       7.121517670842
       188    1   0.000000       -1.424303534168       1.424303534168      -4.272910602505
       189    1   0.000000       -1.424303534168       7.121517670842       1.424303534168
       190    1   0.000000       -1.424303534168       7.121517670842       7.121517670842
       191    1   0.000000       -1.424303534168       7.121517670842      -4.272910602505
       192    1   0.000000       -1.424303534168      -4.272910602505       1.424303534168
       193    1   0.000000       -1.424303534168      -4.272910602505       7.121517670842
       194    1   0.000000       -1.424303534168      -4.272910602505      -4.272910602505
       195    1   0.000000        4.272910602505       1.424303534168       1.424303534168
       196    1   0.000000        4.272910602505       1.424303534168       7.121517670842
       197    1   0.000000        4.272910602505       1.424303534168      -4.272910602505
       198    1   0.000000        4.272910602505       7.121517670842       1.424303534168
       199    1   0.000000        4.272910602505       7.121517670842       7.121517670842
       200    1   0.000000        4.272910602505       7.121517670842      -4.272910602505
       201    1   0.000000        4.272910602505      -4.272910602505       1.424303534168
       202    1   0.000000        4.272910602505      -4.272910602505       7.121517670842
       203    1   0.000000       -7.121517670842       1.424303534168       1.424303534168
       204    1   0.000000       -7.121517670842       1.424303534168       7.121517670842
       205    1   0.000000       -7.121517670842       1.424303534168      -4.272910602505
       206    1   0.000000       -7.121517670842       7.121517670842       1.424303534168
       207    1   0.000000       -7.121517670842       7.121517670842      -4.272910602505
       208    1   0.000000       -7.121517670842      -4.272910602505       1.424303534168
       209    1   0.000000       -7.121517670842      -4.272910602505       7.121517670842
       210    1   0.000000       -7.121517670842      -4.272910602505      -4.272910602505
       211    2   0.000000        0.000000000000       0.000000000000       0.000000000000
       212    2   0.000000        0.000000000000       0.000000000000       5.697214136673
       213    2   0.000000       -0.000000000000      -0.000000000000      -5.697214136673
       214    2   0.000000        0.000000000000       5.697214136673       0.000000000000
       215    2   0.000000        0.000000000000       5.697214136673       5.697214136673
       216    2   0.000000        0.000000000000       5.697214136673      -5.697214136673
       217    2   0.000000       -0.000000000000      -5.697214136673       0.000000000000
       218    2   0.000000        0.000000000000      -5.697214136673       5.697214136673
       219    2   0.000000       -0.000000000000      -5.697214136673      -5.697214136673
       220    2   0.000000        5.697214136673       0.000000000000       0.000000000000
       221    2   0.000000        5.697214136673       0.000000000000       5.697214136673
       222    2   0.000000        5.697214136673      -0.000000000000      -5.697214136673
       223    2   0.000000        5.697214136673       5.697214136673       0.000000000000
       224    2   0.000000        5.697214136673       5.697214136673       5.697214136673
       225    2   0.000000        5.697214136673       5.697214136673      -5.697214136673
       226    2   0.000000        5.697214136673      -5.697214136673       0.000000000000
       227    2   0.000000        5.697214136673      -5.697214136673       5.697214136673
       228    2   0.000000        5.697214136673      -5.697214136673      -5.697214136673
       229    2   0.000000       -5.697214136673       0.000000000000       0.000000000000
       230    2   0.000000       -5.697214136673       0.000000000000       5.697214136673
       231    2   0.000000       -5.697214136673      -0.000000000000      -5.697214136673
       232    2   0.000000       -5.697214136673       5.697214136673       0.000000000000
       233    2   0.000000       -5.697214136673       5.697214136673       5.697214136673
       234    2   0.000000       -5.697214136673       5.697214136673      -5.697214136673
       235    2   0.000000       -5.697214136673      -5.697214136673       0.000000000000
       236    2   0.000000       -5.697214136673      -5.697214136673       5.697214136673
       237    2   0.000000       -5.697214136673      -5.697214136673      -5.697214136673
       238    2   0.000000       -2.848607068337      -2.848607068337       0.000000000000
       239    2   0.000000       -2.848607068337      -2.848607068337       5.697214136673
       240    2   0.000000       -2.848607068337      -2.848607068337      -5.697214136673
       241    2   0.000000       -2.848607068337       2.848607068337       0.000000000000
       242    2   0.000000       -2.848607068337       2.848607068337       5.697214136673
       243    2   0.000000       -2.848607068337       2.848607068337      -5.697214136673
       244    2   0.000000       -2.848607068337      -8.545821205000       0.000000000000
       245    2   0.000000       -2.848607068337      -8.545821205000       5.697214136673
       246    2   0.000000       -2.848607068337      -8.545821205000      -5.697214136673
       247    2   0.000000        2.848607068337      -2.848607068337       0.000000000000
       248    2   0.000000        2.848607068337      -2.848607068337       5.697214136673
       249    2   0.000000        2.848607068337      -2.848607068337      -5.697214136673
       250    2   0.000000        2.848607068337       2.848607068337       0.000000000000
       251    2   0.000000        2.848607068337       2.848607068337       5.697214136673
       252    2   0.000000        2.848607068337       2.848607068337      -5.697214136673
       253    2   0.000000        2.848607068337      -8.545821205000       0.000000000000
       254    2   0.000000        2.848607068337      -8.545821205000       5.697214136673
       255    2   0.000000        2.848607068337      -8.545821205000      -5.697214136673
       256    2   0.000000       -8.545821205000      -2.848607068337       0.000000000000
       257    2   0.000000       -8.545821205000      -2.848607068337       5.697214136673
       258    2   0.000000       -8.545821205000      -2.848607068337      -5.697214136673
       259    2   0.000000       -8.545821205000       2.848607068337       0.000000000000
       260    2   0.000000       -8.545821205000       2.848607068337       5.697214136673
       261    2   0.000000       -8.545821205000       2.848607068337      -5.697214136673
       262    2   0.000000       -8.545821205000      -8.545821205000       0.000000000000
       263    2   0.000000       -8.545821205000      -8.545821205000       5.697214136673
       264    2   0.000000       -8.545821205000      -8.545821205000      -5.697214136673
       265    2   0.000000       -2.848607068337      -0.000000000000      -2.848607068337
       266    2   0.000000       -2.848607068337       0.000000000000       2.848607068337
       267    2   0.000000       -2.848607068337      -0.000000000000      -8.545821205000
       268    2   0.000000       -2.848607068337       5.697214136673      -2.848607068337
       269    2   0.000000       -2.848607068337       5.697214136673       2.848607068337
       270    2   0.000000       -2.848607068337       5.697214136673      -8.545821205000
       271    2   0.000000       -2.848607068337      -5.697214136673      -2.848607068337
       272    2   0.000000       -2.848607068337      -5.697214136673       2.848607068337
       273    2   0.000000       -2.848607068337      -5.697214136673      -8.545821205000
       274    2   0.000000        2.848607068337      -0.000000000000      -2.848607068337
       275    2   0.000000        2.848607068337       0.000000000000       2.848607068337
       276    2   0.000000        2.848607068337      -0.000000000000      -8.545821205000
       277    2   0.000000        2.848607068337       5.697214136673      -2.848607068337
       278    2   0.000000        2.848607068337       5.697214136673       2.848607068337
       279    2   0.000000        2.848607068337       5.697214136673      -8.545821205000
       280    2   0.000000        2.848607068337      -5.697214136673      -2.848607068337
       281    2   0.000000        2.848607068337      -5.697214136673       2.848607068337
       282    2   0.000000        2.848607068337      -5.697214136673      -8.545821205000
       283    2   0.000000       -8.545821205000      -0.000000000000      -2.848607068337
       284    2   0.000000       -8.545821205000       0.000000000000       2.848607068337
       285    2   0.000000       -8.545821205000      -0.000000000000      -8.545821205000
       286    2   0.000000       -8.545821205000       5.697214136673      -2.848607068337
       287    2   0.000000       -8.545821205000       5.697214136673       2.848607068337
       288    2   0.000000       -8.545821205000       5.697214136673      -8.545821205000
       289    2   0.000000       -8.545821205000      -5.697214136673      -2.848607068337
       290    2   0.000000       -8.545821205000      -5.697214136673       2.848607068337
       291    2   0.000000       -8.545821205000      -5.697214136673      -8.545821205000
       292    2   0.000000       -0.000000000000      -2.848607068337      -2.848607068337
       293    2   0.000000        0.000000000000      -2.848607068337       2.848607068337
       294    2   0.000000       -0.000000000000      -2.848607068337      -8.545821205000
       295    2   0.000000        0.000000000000       2.848607068337      -2.848607068337
       296    2   0.000000        0.000000000000       2.848607068337       2.848607068337
       297    2   0.000000       -0.000000000000       2.848607068337      -8.545821205000
       298    2   0.000000       -0.000000000000      -8.545821205000      -2.848607068337
       299    2   0.000000       -0.000000000000      -8.545821205000       2.848607068337
       300    2   0.000000       -0.000000000000      -8.545821205000      -8.545821205000
       301    2   0.000000        5.697214136673      -2.848607068337      -2.848607068337
       302    2   0.000000        5.697214136673      -2.848607068337       2.848607068337
       303    2   0.000000        5.697214136673      -2.848607068337      -8.545821205000
       304    2   0.000000        5.697214136673       2.848607068337      -2.848607068337
       305    2   0.000000        5.697214136673       2.848607068337       2.848607068337
       306    2   0.000000        5.697214136673       2.848607068337      -8.545821205000
       307    2   0.000000        5.697214136673      -8.545821205000      -2.848607068337
       308    2   0.000000        5.697214136673      -8.545821205000       2.848607068337
       309    2   0.000000        5.697214136673      -8.545821205000      -8.545821205000
       310    2   0.000000       -5.697214136673      -2.848607068337      -2.848607068337
       311    2   0.000000       -5.697214136673      -2.848607068337       2.848607068337
       312    2   0.000000       -5.697214136673      -2.848607068337      -8.545821205000
       313    2   0.000000       -5.697214136673       2.848607068337      -2.848607068337
       314    2   0.000000       -5.697214136673       2.848607068337       2.848607068337
       315    2   0.000000       -5.697214136673       2.848607068337      -8.545821205000
       316    2   0.000000       -5.697214136673      -8.545821205000      -2.848607068337
       317    2   0.000000       -5.697214136673      -8.545821205000       2.848607068337
       318    2   0.000000       -5.697214136673      -8.545821205000      -8.545821205000
