# Supplementary material for: Understanding Ionic Diffusion Mechanisms in Li2S Coatings for Solid-State Batteries: Development of a Tailored Reactive Force Field for Multiscale Simulations
Source: J Phys Chem C Nanomater Interfaces. 2023 Nov 15;127(47):22880–8. doi: 10.1021/acs.jpcc.3c04991 (PMC10694816; doi:10.1021/acs.jpcc.3c04991)
Supplement: Supplementary file 2 — jp3c04991_si_002.zip [file jp3c04991_si_002.zip › SI_input_data/vac_Li_p2c_field_x01_T700.lmp]

units           real

atom_style      charge
boundary        p p p
read_data       vac_Li_p2c.data 

pair_style      reax/c NULL safezone 2.0 mincap 200
pair_coeff      * * b2.trial_atomref.fort4  Li S
timestep 0.5


compute reax all pair reax/c

variable eb      equal c_reax[1]
variable ea      equal c_reax[2]
variable elp     equal c_reax[3]
variable emol    equal c_reax[4]
variable ev      equal c_reax[5]
variable epen    equal c_reax[6]
variable ecoa    equal c_reax[7]
variable ehb     equal c_reax[8]
variable et      equal c_reax[9]
variable eco     equal c_reax[10]
variable ew      equal c_reax[11]
variable ep      equal c_reax[12]
variable efi     equal c_reax[13]
variable eqeq    equal c_reax[14]


neighbor        2.5 bin
neigh_modify    delay 0 every 1 check yes


fix             3 all qeq/reax 1 0.0 10.0 1.0e-6 reax/c
fix             4 all reax/c/bonds 2000 bonds.reaxc

group lit  type 1
group sulph  type 2

fix efx3 all  efield 0.01 0.0 0.0


print         .
print ==========================================
print "Minimization"
print ==========================================
print                          .

log             min.eng
thermo          10
dump            1 all custom 100 min.lammpstrj id type xu yu zu q
dump_modify     1 sort id
thermo_style    custom step temp etotal pe ke v_ea v_eb v_ew v_ehb v_elp v_ev v_et v_ep v_eqeq press pxx pyy pzz pxy pxz pyz density

min_style       sd
minimize        1.0e-6 1.0e-6 1000 10000
undump          1

print                          .
print =====================================
print "NVT at 10K "
print =====================================
print            .

log             nvt10K.eng
thermo          200
dump            1 all custom 2000 nvt10K.lammpstrj id type xu yu zu vx vy vz q
dump            2 all custom 2000 nvt10Ki.lammpstrj id type x y z 
dump_modify    1 sort id
dump_modify    2 sort id
thermo_style    custom step temp etotal pe ke v_ea v_eb v_ew v_ehb v_elp v_ev v_et v_ep v_eqeq press pxx pyy pzz pxy pxz pyz 
velocity        all create 10.0 4928459 rot yes dist gaussian
fix             1 all nvt temp  10.0 10.0 100.0
run             20000
unfix           1
undump          1
undump          2

write_restart restart.nvt10K

print                          .
print =====================================
print "Heat to 700 K"
print =====================================
print            .

log             heat700K.eng
thermo          200
dump            1 all custom 2000 heat700K.lammpstrj id type xu yu zu vx vy vz q
dump            2 all custom 2000 heat700Ki.lammpstrj id type x y z
dump_modify    1 sort id
dump_modify    2 sort id
thermo_style    custom step temp etotal pe ke v_ea v_eb v_ew v_ehb v_elp v_ev v_et v_ep v_eqeq press pxx pyy pzz pxy pxz pyz 
fix             1 all nvt temp  10.0 700.0  100.0
run             200000
unfix           1
undump          1
undump          2
write_restart restart.heat700K

reset_timestep 0
print                          .
print =====================================
print "NVT at 700 K"
print =====================================
print            .

log             nvt700K_1ns.eng
thermo          2000
dump            1 all custom 2000 nvt700K_1ns.lammpstrj id type x y z ix iy iz vx vy vz q
dump_modify     1 sort id
dump            2 all custom 2000 nvt700Ki_1ns.lammpstrj id type x y z
dump_modify     2 sort id
dump            3 lit custom 2000 output_lit_1ns.lammpstrj x y z ix iy iz
dump_modify     3 sort id
dump            4 sulph custom 2000 output_lie_1ns.lammpstrj x y z ix iy iz
dump_modify     4 sort id
thermo_style    custom step temp etotal pe ke v_ea v_eb v_ew v_ehb v_elp v_ev v_et v_ep v_eqeq press pxx pyy pzz pxy pxz pyz 
fix             1 all nvt temp  700.0 700.0  100.0
run             2000000
undump          1
undump          2
write_restart restart.nvt700K.1ns
